# Supplementary material for: 9-[3-(Dimethyl­amino)­prop­yl]-10,10-dimethyl-9,10-dihydro­anthracen-9-ol
Source: Acta Crystallogr Sect E Struct Rep Online. 2013 Jan 4;69(Pt 2):o175. doi: 10.1107/S1600536812050088 (PMC3569237; doi:10.1107/S1600536812050088)
Supplement: Supplementary file 1 [file e-69-0o175-sup1.cif]

##############################################################################
#                                                                            #
# This CIF contains the data in a paper accepted for publication in          #
# Acta Crystallographica Section E. It conforms to the requirements of       #
# Notes for Authors for Acta Crystallographica Section E, and has been       #
# peer reviewed under the auspices of the IUCr Commission on Journals.       #
#                                                                            #
# Full details of the Crystallographic Information File format               #
# are given in the paper "The Crystallographic Information File (CIF):       #
# a New Standard Archive File for Crystallography" by S. R. Hall, F. H.      #
# Allen and I. D. Brown [Acta Cryst. (1991), A47, 655-685].                  #
#                                                                            #
# The current version of the core CIF dictionary is obtainable from          #
# ftp://ftp.iucr.org/pub/cif_core.dic.                                       #
#                                                                            #
# Software is freely available for graphical display of the structure(s)     #
# in this CIF. For information consult the CIF software page                 #
# http://www.iucr.org/resources/cif/software.                                #
#                                                                            #
# This file may be used for bona fide research purposes within the           #
# scientific community so long as proper attribution is given to the journal # 
# article from which it was obtained.                                        #
#                                                                            #
##############################################################################
data_global
_audit_creation_method     'PLATON <TABLE ACC> option'
_journal_date_recd_electronic     2012-11-29
_journal_date_accepted     2012-12-07
_journal_name_full     'Acta Crystallographica, Section E'
_journal_year     2013
_journal_volume     69
_journal_issue      2
_journal_page_first     o175
_journal_page_last     o175
_journal_paper_category     QO
_journal_paper_doi     10.1107/S1600536812050088
_journal_coeditor_code     HB7006
_publ_contact_author_name
;
H. S. Yathirajan
;
_publ_contact_author_address
;
Department of Studies in Chemistry,
University of Mysore,
Manasagangotri,
Mysore 570 006,
India
;
_publ_contact_author_email
                              'yathirajan@hotmail.com and akkurt@erciyes.edu.tr'
_publ_contact_author_fax     '+91-821-2419363'
_publ_contact_author_phone     '+91-821-2419656'
_publ_section_title
;
9-[3-(Dimethylamino)propyl]-10,10-dimethyl-9,10-dihydroanthracen-9-ol
;
loop_
    _publ_author_name
    _publ_author_address
    'Manpreet Kaur'
;
Department of Studies in Chemistry,
University of Mysore,
Manasagangotri,
Mysore 570 006,
India
;
    'Ray J. Butcher'
;
Department of Chemistry,
Howard University,
525 College Street NW,
Washington,
DC 20059,
USA
;
    'Mehmet Akkurt'
;
Department of Physics,
Faculty of Sciences,
Erciyes University,
38039 Kayseri,
Turkey
;
    'H. S. Yathirajan'
;
Department of Studies in Chemistry,
University of Mysore,
Manasagangotri,
Mysore 570 006,
India
;
    'B. Nagaraj'
;
Department of Biotechnology,
Shridevi Institute of Engineering & Technology,
Tumkur 572 106,
India
;
data_I
_chemical_name_systematic
;
9-[3-(Dimethylamino)propyl]-10,10-dimethyl-9,10-dihydroanthracen-9-ol
;
_chemical_name_common     ?
_chemical_formula_moiety     'C21 H27 N O'
_chemical_formula_sum     'C21 H27 N O'
_chemical_formula_structural     ?
_chemical_formula_iupac     'C21 H27 N O'
_chemical_formula_weight     309.44
_chemical_melting_point     ?
_symmetry_cell_setting     monoclinic
_symmetry_space_group_name_H-M     'P 21'
_symmetry_space_group_name_Hall     'P 2yb'
loop_
    _symmetry_equiv_pos_site_id
    _symmetry_equiv_pos_as_xyz
    1 x,y,z
    2 -x,1/2+y,-z
_cell_length_a     11.79596(9)
_cell_length_b     9.17559(7)
_cell_length_c     16.75788(13)
_cell_angle_alpha     90
_cell_angle_beta     92.2372(7)
_cell_angle_gamma     90
_cell_volume     1812.41(2)
_cell_formula_units_Z     4
_cell_measurement_reflns_used     10729
_cell_measurement_theta_min     2.64
_cell_measurement_theta_max     75.46
_cell_measurement_temperature     123
_cell_special_details
;
;
_exptl_crystal_description     'prism'
_exptl_crystal_colour     'colourless'
_exptl_crystal_size_max     0.410
_exptl_crystal_size_mid     0.340
_exptl_crystal_size_min     0.270
_exptl_crystal_size_rad     ?
_exptl_crystal_density_diffrn     1.134
_exptl_crystal_density_meas     ?
_exptl_crystal_density_method     'Not Measured'
_exptl_crystal_F_000     672
_exptl_absorpt_coefficient_mu     0.526
_exptl_absorpt_correction_type     multi-scan
_exptl_absorpt_process_details     '(CrysAlis PRO; Agilent, 2012)'
_exptl_absorpt_correction_T_min     0.838
_exptl_absorpt_correction_T_max     1.000
_exptl_special_details
;
;
_diffrn_ambient_temperature     123(2)
_diffrn_radiation_type     CuK\a
_diffrn_radiation_wavelength     1.54184
_diffrn_radiation_source     'Enhance (Cu) X-ray Source'
_diffrn_radiation_monochromator     graphite
_diffrn_measurement_device_type     'Agilent Xcalibur (Ruby, Gemin)'
_diffrn_measurement_method     '\w scans'
_diffrn_detector_area_resol_mean     10.5081
_diffrn_reflns_number     12252
_diffrn_reflns_av_R_equivalents     0.0191
_diffrn_reflns_av_sigmaI/netI     0.0226
_diffrn_reflns_theta_min     2.64
_diffrn_reflns_theta_max     75.64
_diffrn_reflns_theta_full     67.50
_diffrn_measured_fraction_theta_max     0.986
_diffrn_measured_fraction_theta_full     1.000
_diffrn_reflns_limit_h_min     -14
_diffrn_reflns_limit_h_max     14
_diffrn_reflns_limit_k_min     -11
_diffrn_reflns_limit_k_max     8
_diffrn_reflns_limit_l_min     -21
_diffrn_reflns_limit_l_max     19
_diffrn_reflns_reduction_process
;
;
_diffrn_standards_number     ?
_diffrn_standards_interval_count     ?
_diffrn_standards_interval_time     ?
_diffrn_standards_decay_%     ?
_refine_special_details
;
Refinement on <i>F</i>^2^ for ALL reflections except those flagged by the user
for potential systematic errors. Weighted <i>R</i>-factors <i>wR</i> and all
goodnesses of fit <i>S</i> are based on <i>F</i>^2^, conventional
<i>R</i>-factors <i>R</i> are based on <i>F</i>, with <i>F</i> set to zero for
negative <i>F</i>^2^. The observed criterion of <i>F</i>^2^ > \s(<i>F</i>^2^)
is used only for calculating -<i>R</i>-factor-obs <i>etc</i>. and is not
relevant to the choice of reflections for refinement. <i>R</i>-factors based
on <i>F</i>^2^ are statistically about twice as large as those based on
<i>F</i>, and <i>R</i>-factors based on ALL data will be even larger.
;
_reflns_number_total     5579
_reflns_number_gt     5539
_reflns_threshold_expression     I>2\s(I)
_refine_ls_structure_factor_coef     Fsqd
_refine_ls_matrix_type     full
_refine_ls_R_factor_all     0.0337
_refine_ls_R_factor_gt     0.0335
_refine_ls_wR_factor_gt     0.0909
_refine_ls_wR_factor_ref     0.0911
_refine_ls_goodness_of_fit_ref     1.057
_refine_ls_restrained_S_all     1.057
_refine_ls_number_reflns     5579
_refine_ls_number_parameters     425
_refine_ls_number_restraints     1
_refine_ls_number_constraints     ?
_refine_ls_hydrogen_treatment     constr
_refine_ls_weighting_scheme     calc
_refine_ls_weighting_details
         'calc w=1/[\s^2^(Fo^2^)+(0.0611P)^2^+0.2469P] where P=(Fo^2^+2Fc^2^)/3'
_atom_sites_solution_hydrogens     geom
_atom_sites_solution_primary     direct
_atom_sites_solution_secondary     difmap
_refine_ls_shift/su_max     0.000
_refine_ls_shift/su_mean     0.000
_refine_diff_density_max     0.231
_refine_diff_density_min     -0.225
_refine_ls_extinction_method     'none'
_refine_ls_abs_structure_details     'Flack (1983), 1564 Freidel pairs'
_refine_ls_abs_structure_Flack     0.08(17)
loop_
    _atom_type_symbol
    _atom_type_description
    _atom_type_scat_dispersion_real
    _atom_type_scat_dispersion_imag
    _atom_type_scat_source
    C C 0.0181 0.0091 ' International Tables Vol C Tables 4.2.6.8 and 6.1.1.4'
    H H 0.0000 0.0000 ' International Tables Vol C Tables 4.2.6.8 and 6.1.1.4'
    N N 0.0311 0.0180 ' International Tables Vol C Tables 4.2.6.8 and 6.1.1.4'
    O O 0.0492 0.0322 ' International Tables Vol C Tables 4.2.6.8 and 6.1.1.4'
_computing_data_collection     'CrysAlis PRO (Agilent, 2012)'
_computing_cell_refinement     'CrysAlis PRO (Agilent, 2012)'
_computing_data_reduction     'CrysAlis PRO (Agilent, 2012)'
_computing_structure_solution     'SHELXS97 (Sheldrick, 2008)'
_computing_structure_refinement     'SHELXL97 (Sheldrick, 2008)'
_computing_molecular_graphics     'ORTEP-3 (Farrugia, 2012)'
_computing_publication_material
                                'WinGX (Farrugia, 2012) and PLATON (Spek, 2009)'
loop_
    _atom_site_type_symbol
    _atom_site_label
    _atom_site_fract_x
    _atom_site_fract_y
    _atom_site_fract_z
    _atom_site_U_iso_or_equiv
    _atom_site_thermal_displace_type
    _atom_site_calc_flag
    _atom_site_refinement_flags
    _atom_site_occupancy
    _atom_site_disorder_assembly
    _atom_site_disorder_group
    O O1A 0.52432(8) 0.52299(12) 0.20645(6) 0.0228(3) Uani d . 1.000 . .
    N N1A 0.85652(10) 0.40869(15) 0.41308(7) 0.0237(3) Uani d . 1.000 . .
    C C1A 0.60985(11) 0.62043(17) 0.23606(8) 0.0193(4) Uani d . 1.000 . .
    C C2A 0.55937(11) 0.73586(17) 0.28963(8) 0.0199(4) Uani d . 1.000 . .
    C C3A 0.46633(12) 0.69720(19) 0.33493(8) 0.0253(4) Uani d . 1.000 . .
    C C4A 0.42360(13) 0.7927(2) 0.39029(9) 0.0295(5) Uani d . 1.000 . .
    C C5A 0.47415(14) 0.9279(2) 0.40181(9) 0.0293(4) Uani d . 1.000 . .
    C C6A 0.56334(14) 0.96866(19) 0.35539(9) 0.0268(4) Uani d . 1.000 . .
    C C7A 0.60672(12) 0.87498(17) 0.29768(8) 0.0213(4) Uani d . 1.000 . .
    C C8A 0.70315(12) 0.92805(18) 0.24634(8) 0.0236(4) Uani d . 1.000 . .
    C C9A 0.81499(13) 0.9343(2) 0.29815(10) 0.0322(5) Uani d . 1.000 . .
    C C10A 0.67377(15) 1.08296(19) 0.21445(9) 0.0314(5) Uani d . 1.000 . .
    C C11A 0.72071(12) 0.82803(17) 0.17482(8) 0.0216(4) Uani d . 1.000 . .
    C C12A 0.78771(13) 0.87730(19) 0.11290(9) 0.0286(4) Uani d . 1.000 . .
    C C13A 0.80216(14) 0.7953(2) 0.04513(9) 0.0299(5) Uani d . 1.000 . .
    C C14A 0.75036(13) 0.65980(19) 0.03742(8) 0.0268(4) Uani d . 1.000 . .
    C C15A 0.68707(12) 0.60713(18) 0.09913(8) 0.0231(4) Uani d . 1.000 . .
    C C16A 0.67240(11) 0.68958(17) 0.16807(7) 0.0196(4) Uani d . 1.000 . .
    C C17A 0.69843(12) 0.52701(17) 0.28362(8) 0.0212(4) Uani d . 1.000 . .
    C C18A 0.65672(12) 0.44957(19) 0.35742(9) 0.0251(4) Uani d . 1.000 . .
    C C19A 0.74501(12) 0.34399(18) 0.39327(8) 0.0246(4) Uani d . 1.000 . .
    C C20A 0.84879(17) 0.5244(2) 0.47211(10) 0.0423(6) Uani d . 1.000 . .
    C C21A 0.93342(14) 0.2945(2) 0.44273(11) 0.0380(5) Uani d . 1.000 . .
    O O1B -0.02159(8) 0.56177(12) 0.29642(6) 0.0235(3) Uani d . 1.000 . .
    N N1B 0.39162(10) 0.69996(15) 0.09723(7) 0.0212(3) Uani d . 1.000 . .
    C C1B 0.07392(11) 0.49584(16) 0.26043(8) 0.0196(4) Uani d . 1.000 . .
    C C2B 0.15591(11) 0.43394(17) 0.32421(8) 0.0201(4) Uani d . 1.000 . .
    C C3B 0.18045(13) 0.52023(18) 0.39179(8) 0.0250(4) Uani d . 1.000 . .
    C C4B 0.25606(14) 0.4748(2) 0.45149(9) 0.0306(5) Uani d . 1.000 . .
    C C5B 0.31078(15) 0.3418(2) 0.44413(9) 0.0327(5) Uani d . 1.000 . .
    C C6B 0.28736(14) 0.25557(19) 0.37784(9) 0.0296(4) Uani d . 1.000 . .
    C C7B 0.20841(12) 0.29867(17) 0.31727(8) 0.0211(4) Uani d . 1.000 . .
    C C8B 0.18437(12) 0.19362(17) 0.24809(8) 0.0224(4) Uani d . 1.000 . .
    C C9B 0.15009(15) 0.04459(18) 0.28289(9) 0.0300(5) Uani d . 1.000 . .
    C C10B 0.29358(13) 0.1738(2) 0.20098(9) 0.0303(4) Uani d . 1.000 . .
    C C11B 0.08826(12) 0.24672(17) 0.19160(8) 0.0209(4) Uani d . 1.000 . .
    C C12B 0.05074(13) 0.15525(18) 0.12838(8) 0.0253(4) Uani d . 1.000 . .
    C C13B -0.03536(14) 0.19642(19) 0.07467(8) 0.0283(4) Uani d . 1.000 . .
    C C14B -0.08846(13) 0.3309(2) 0.08354(9) 0.0302(5) Uani d . 1.000 . .
    C C15B -0.05316(12) 0.42182(19) 0.14530(9) 0.0263(4) Uani d . 1.000 . .
    C C16B 0.03580(11) 0.38222(17) 0.19905(8) 0.0206(4) Uani d . 1.000 . .
    C C17B 0.12953(12) 0.62550(17) 0.21848(8) 0.0210(4) Uani d . 1.000 . .
    C C18B 0.23231(12) 0.58734(17) 0.17024(8) 0.0221(4) Uani d . 1.000 . .
    C C19B 0.28519(12) 0.72540(17) 0.13739(8) 0.0218(4) Uani d . 1.000 . .
    C C20B 0.44276(13) 0.8400(2) 0.07787(10) 0.0290(4) Uani d . 1.000 . .
    C C21B 0.37443(14) 0.6135(2) 0.02439(9) 0.0321(5) Uani d . 1.000 . .
    H H3AA 0.43220 0.60420 0.32750 0.0300 Uiso c R 1.000 . .
    H H1A 0.47910 0.56790 0.17520 0.0340 Uiso c R 1.000 . .
    H H4AA 0.36010 0.76570 0.42020 0.0350 Uiso c R 1.000 . .
    H H5AA 0.44770 0.99230 0.44140 0.0350 Uiso c R 1.000 . .
    H H6AA 0.59610 1.06250 0.36270 0.0320 Uiso c R 1.000 . .
    H H9AA 0.83590 0.83580 0.31590 0.0480 Uiso c R 1.000 . .
    H H9AB 0.80410 0.99640 0.34480 0.0480 Uiso c R 1.000 . .
    H H9AC 0.87560 0.97470 0.26650 0.0480 Uiso c R 1.000 . .
    H H10A 0.60740 1.07760 0.17750 0.0470 Uiso c R 1.000 . .
    H H10B 0.73840 1.12210 0.18640 0.0470 Uiso c R 1.000 . .
    H H10C 0.65700 1.14690 0.25930 0.0470 Uiso c R 1.000 . .
    H H12A 0.82400 0.96950 0.11780 0.0340 Uiso c R 1.000 . .
    H H13A 0.84740 0.83130 0.00380 0.0360 Uiso c R 1.000 . .
    H H14A 0.75820 0.60380 -0.00970 0.0320 Uiso c R 1.000 . .
    H H15A 0.65310 0.51350 0.09450 0.0280 Uiso c R 1.000 . .
    H H17A 0.72820 0.45260 0.24720 0.0250 Uiso c R 1.000 . .
    H H17B 0.76270 0.59090 0.30040 0.0250 Uiso c R 1.000 . .
    H H18A 0.58650 0.39510 0.34280 0.0300 Uiso c R 1.000 . .
    H H18B 0.63800 0.52310 0.39810 0.0300 Uiso c R 1.000 . .
    H H19A 0.71500 0.30140 0.44250 0.0300 Uiso c R 1.000 . .
    H H19B 0.75530 0.26330 0.35500 0.0300 Uiso c R 1.000 . .
    H H20A 0.79990 0.60250 0.45050 0.0630 Uiso c R 1.000 . .
    H H20B 0.92470 0.56340 0.48490 0.0630 Uiso c R 1.000 . .
    H H20C 0.81650 0.48520 0.52070 0.0630 Uiso c R 1.000 . .
    H H21A 1.00880 0.33620 0.45430 0.0570 Uiso c R 1.000 . .
    H H21B 0.93880 0.21810 0.40220 0.0570 Uiso c R 1.000 . .
    H H21C 0.90430 0.25250 0.49160 0.0570 Uiso c R 1.000 . .
    H H1B -0.05440 0.49960 0.32420 0.0350 Uiso c R 1.000 . .
    H H3BA 0.14410 0.61210 0.39650 0.0300 Uiso c R 1.000 . .
    H H4BA 0.27060 0.53400 0.49730 0.0370 Uiso c R 1.000 . .
    H H5BA 0.36410 0.31020 0.48440 0.0390 Uiso c R 1.000 . .
    H H10D 0.31570 0.26760 0.17840 0.0460 Uiso c R 1.000 . .
    H H10E 0.27940 0.10340 0.15780 0.0460 Uiso c R 1.000 . .
    H H10F 0.35480 0.13780 0.23700 0.0460 Uiso c R 1.000 . .
    H H6BA 0.32550 0.16500 0.37310 0.0360 Uiso c R 1.000 . .
    H H9BA 0.08440 0.05740 0.31620 0.0450 Uiso c R 1.000 . .
    H H12B 0.08560 0.06270 0.12250 0.0300 Uiso c R 1.000 . .
    H H9BB 0.21370 0.00470 0.31530 0.0450 Uiso c R 1.000 . .
    H H13B -0.05820 0.13350 0.03200 0.0340 Uiso c R 1.000 . .
    H H9BC 0.13050 -0.02280 0.23910 0.0450 Uiso c R 1.000 . .
    H H14B -0.14840 0.35970 0.04740 0.0360 Uiso c R 1.000 . .
    H H15B -0.08980 0.51310 0.15150 0.0320 Uiso c R 1.000 . .
    H H17C 0.07180 0.67200 0.18230 0.0250 Uiso c R 1.000 . .
    H H17D 0.15300 0.69830 0.25950 0.0250 Uiso c R 1.000 . .
    H H18C 0.20880 0.52210 0.12550 0.0260 Uiso c R 1.000 . .
    H H18D 0.28910 0.53520 0.20470 0.0260 Uiso c R 1.000 . .
    H H19C 0.23010 0.77160 0.09910 0.0260 Uiso c R 1.000 . .
    H H19D 0.29970 0.79470 0.18190 0.0260 Uiso c R 1.000 . .
    H H20D 0.45540 0.89700 0.12690 0.0430 Uiso c R 1.000 . .
    H H20E 0.39180 0.89360 0.04080 0.0430 Uiso c R 1.000 . .
    H H20F 0.51540 0.82340 0.05290 0.0430 Uiso c R 1.000 . .
    H H21D 0.44650 0.60420 -0.00230 0.0480 Uiso c R 1.000 . .
    H H21E 0.31870 0.66190 -0.01150 0.0480 Uiso c R 1.000 . .
    H H21F 0.34660 0.51640 0.03820 0.0480 Uiso c R 1.000 . .
loop_
    _atom_site_aniso_label
    _atom_site_aniso_U_11
    _atom_site_aniso_U_22
    _atom_site_aniso_U_33
    _atom_site_aniso_U_12
    _atom_site_aniso_U_13
    _atom_site_aniso_U_23
    O1A 0.0206(5) 0.0237(5) 0.0239(5) -0.0039(4) -0.0010(4) 0.0011(4)
    N1A 0.0259(6) 0.0257(7) 0.0193(5) -0.0023(5) -0.0004(4) 0.0028(5)
    C1A 0.0179(6) 0.0216(7) 0.0182(6) -0.0007(6) -0.0002(5) 0.0016(5)
    C2A 0.0178(6) 0.0248(7) 0.0170(6) 0.0030(6) -0.0017(5) 0.0019(5)
    C3A 0.0227(7) 0.0288(8) 0.0244(6) 0.0012(6) 0.0025(5) 0.0017(6)
    C4A 0.0246(7) 0.0394(10) 0.0250(7) 0.0065(7) 0.0063(6) 0.0029(7)
    C5A 0.0330(8) 0.0334(9) 0.0216(6) 0.0139(7) 0.0007(6) -0.0018(6)
    C6A 0.0327(7) 0.0251(8) 0.0221(6) 0.0046(7) -0.0043(5) -0.0016(6)
    C7A 0.0222(6) 0.0244(8) 0.0170(6) 0.0029(6) -0.0038(5) 0.0014(5)
    C8A 0.0254(7) 0.0227(7) 0.0224(6) -0.0037(6) -0.0017(5) 0.0006(6)
    C9A 0.0282(7) 0.0373(10) 0.0306(7) -0.0078(7) -0.0051(6) -0.0024(7)
    C10A 0.0436(9) 0.0231(8) 0.0274(7) -0.0041(7) 0.0008(6) 0.0011(6)
    C11A 0.0198(6) 0.0244(8) 0.0204(6) 0.0003(6) -0.0009(5) 0.0022(6)
    C12A 0.0279(7) 0.0269(8) 0.0312(7) -0.0039(7) 0.0049(6) 0.0055(7)
    C13A 0.0302(8) 0.0348(9) 0.0252(7) 0.0031(7) 0.0090(6) 0.0091(7)
    C14A 0.0286(7) 0.0329(9) 0.0190(6) 0.0075(7) 0.0024(5) 0.0003(6)
    C15A 0.0215(6) 0.0250(7) 0.0226(6) 0.0032(6) -0.0002(5) 0.0000(6)
    C16A 0.0161(6) 0.0254(8) 0.0171(6) 0.0022(6) -0.0008(4) 0.0022(6)
    C17A 0.0194(6) 0.0234(7) 0.0209(6) 0.0016(6) 0.0018(5) 0.0024(6)
    C18A 0.0227(6) 0.0284(8) 0.0243(6) 0.0007(6) 0.0034(5) 0.0059(6)
    C19A 0.0272(7) 0.0236(7) 0.0228(6) -0.0031(6) 0.0002(5) 0.0056(6)
    C20A 0.0493(10) 0.0491(12) 0.0284(8) -0.0105(10) 0.0013(7) -0.0117(8)
    C21A 0.0283(8) 0.0422(10) 0.0432(9) -0.0010(8) -0.0035(7) 0.0227(8)
    O1B 0.0211(5) 0.0223(5) 0.0274(5) 0.0032(4) 0.0067(4) 0.0035(4)
    N1B 0.0191(5) 0.0239(6) 0.0207(5) -0.0001(5) 0.0013(4) 0.0020(5)
    C1B 0.0181(6) 0.0188(7) 0.0221(6) 0.0009(6) 0.0031(5) 0.0018(5)
    C2B 0.0197(6) 0.0213(7) 0.0194(6) -0.0016(6) 0.0021(5) 0.0005(6)
    C3B 0.0271(7) 0.0230(8) 0.0250(7) -0.0022(6) 0.0035(5) -0.0028(6)
    C4B 0.0377(8) 0.0315(9) 0.0223(7) -0.0074(7) -0.0030(6) -0.0036(6)
    C5B 0.0368(8) 0.0343(9) 0.0260(7) -0.0019(8) -0.0110(6) 0.0026(7)
    C6B 0.0316(8) 0.0261(8) 0.0306(7) 0.0043(7) -0.0058(6) 0.0008(7)
    C7B 0.0225(6) 0.0208(7) 0.0200(6) -0.0003(6) 0.0006(5) 0.0011(5)
    C8B 0.0252(7) 0.0190(7) 0.0228(6) 0.0024(6) 0.0002(5) -0.0001(6)
    C9B 0.0430(9) 0.0195(8) 0.0271(7) 0.0012(7) -0.0040(6) 0.0014(6)
    C10B 0.0284(7) 0.0334(9) 0.0293(7) 0.0075(7) 0.0028(6) -0.0037(7)
    C11B 0.0214(6) 0.0224(7) 0.0189(6) -0.0031(6) 0.0027(5) 0.0015(6)
    C12B 0.0302(7) 0.0237(8) 0.0224(6) -0.0039(6) 0.0046(5) -0.0010(6)
    C13B 0.0318(7) 0.0321(9) 0.0210(6) -0.0116(7) -0.0006(5) -0.0018(6)
    C14B 0.0242(7) 0.0393(10) 0.0267(7) -0.0062(7) -0.0054(6) 0.0053(7)
    C15B 0.0210(6) 0.0301(8) 0.0278(7) -0.0008(6) 0.0003(5) 0.0033(7)
    C16B 0.0186(6) 0.0232(8) 0.0201(6) -0.0030(6) 0.0032(5) 0.0026(5)
    C17B 0.0214(6) 0.0175(7) 0.0241(6) 0.0008(6) 0.0018(5) 0.0015(5)
    C18B 0.0202(6) 0.0215(8) 0.0246(6) -0.0008(6) 0.0024(5) 0.0009(6)
    C19B 0.0214(6) 0.0212(7) 0.0227(6) 0.0013(6) 0.0013(5) 0.0011(6)
    C20B 0.0245(7) 0.0285(8) 0.0341(7) 0.0012(7) 0.0033(6) 0.0108(7)
    C21B 0.0298(7) 0.0418(10) 0.0248(7) 0.0000(8) 0.0040(6) -0.0072(7)
_geom_special_details
;
Bond distances, angles <i>etc</i>. have been calculated using the rounded
fractional coordinates. All su's are estimated from the variances of the
(full) variance-covariance matrix. The cell e.s.d.'s are taken into account in
the estimation of distances, angles and torsion angles
;
loop_
    _geom_bond_atom_site_label_1
    _geom_bond_atom_site_label_2
    _geom_bond_site_symmetry_1
    _geom_bond_site_symmetry_2
    _geom_bond_distance
    _geom_bond_publ_flag
    O1A C1A . . 1.4228(17) no
    O1A H1A . . 0.8400 no
    O1B C1B . . 1.4325(17) no
    O1B H1B . . 0.8400 no
    N1A C20A . . 1.456(2) no
    N1A C19A . . 1.4693(19) no
    N1A C21A . . 1.460(2) no
    N1B C20B . . 1.461(2) no
    N1B C19B . . 1.4661(18) no
    N1B C21B . . 1.463(2) no
    C1A C2A . . 1.525(2) no
    C1A C16A . . 1.5201(19) no
    C1A C17A . . 1.548(2) no
    C2A C7A . . 1.398(2) no
    C2A C3A . . 1.4042(19) no
    C3A C4A . . 1.385(2) no
    C4A C5A . . 1.387(3) no
    C5A C6A . . 1.384(2) no
    C6A C7A . . 1.405(2) no
    C7A C8A . . 1.532(2) no
    C8A C10A . . 1.553(2) no
    C8A C11A . . 1.530(2) no
    C8A C9A . . 1.552(2) no
    C11A C16A . . 1.395(2) no
    C11A C12A . . 1.404(2) no
    C12A C13A . . 1.378(2) no
    C13A C14A . . 1.389(2) no
    C14A C15A . . 1.386(2) no
    C15A C16A . . 1.3974(19) no
    C17A C18A . . 1.525(2) no
    C18A C19A . . 1.528(2) no
    C3A H3AA . . 0.9500 no
    C4A H4AA . . 0.9500 no
    C5A H5AA . . 0.9500 no
    C6A H6AA . . 0.9500 no
    C9A H9AA . . 0.9800 no
    C9A H9AC . . 0.9800 no
    C9A H9AB . . 0.9800 no
    C10A H10C . . 0.9800 no
    C10A H10B . . 0.9800 no
    C10A H10A . . 0.9800 no
    C12A H12A . . 0.9500 no
    C13A H13A . . 0.9500 no
    C14A H14A . . 0.9500 no
    C15A H15A . . 0.9500 no
    C17A H17A . . 0.9900 no
    C17A H17B . . 0.9900 no
    C18A H18B . . 0.9900 no
    C18A H18A . . 0.9900 no
    C19A H19B . . 0.9900 no
    C19A H19A . . 0.9900 no
    C20A H20B . . 0.9800 no
    C20A H20C . . 0.9800 no
    C20A H20A . . 0.9800 no
    C21A H21C . . 0.9800 no
    C21A H21A . . 0.9800 no
    C21A H21B . . 0.9800 no
    C1B C16B . . 1.520(2) no
    C1B C17B . . 1.541(2) no
    C1B C2B . . 1.5230(19) no
    C2B C7B . . 1.394(2) no
    C2B C3B . . 1.403(2) no
    C3B C4B . . 1.379(2) no
    C4B C5B . . 1.388(3) no
    C5B C6B . . 1.383(2) no
    C6B C7B . . 1.407(2) no
    C7B C8B . . 1.526(2) no
    C8B C9B . . 1.547(2) no
    C8B C11B . . 1.528(2) no
    C8B C10B . . 1.548(2) no
    C11B C12B . . 1.409(2) no
    C11B C16B . . 1.397(2) no
    C12B C13B . . 1.383(2) no
    C13B C14B . . 1.394(2) no
    C14B C15B . . 1.381(2) no
    C15B C16B . . 1.404(2) no
    C17B C18B . . 1.524(2) no
    C18B C19B . . 1.524(2) no
    C3B H3BA . . 0.9500 no
    C4B H4BA . . 0.9500 no
    C5B H5BA . . 0.9500 no
    C6B H6BA . . 0.9500 no
    C9B H9BA . . 0.9800 no
    C9B H9BB . . 0.9800 no
    C9B H9BC . . 0.9800 no
    C10B H10D . . 0.9800 no
    C10B H10E . . 0.9800 no
    C10B H10F . . 0.9800 no
    C12B H12B . . 0.9500 no
    C13B H13B . . 0.9500 no
    C14B H14B . . 0.9500 no
    C15B H15B . . 0.9500 no
    C17B H17C . . 0.9900 no
    C17B H17D . . 0.9900 no
    C18B H18C . . 0.9900 no
    C18B H18D . . 0.9900 no
    C19B H19C . . 0.9900 no
    C19B H19D . . 0.9900 no
    C20B H20D . . 0.9800 no
    C20B H20E . . 0.9800 no
    C20B H20F . . 0.9800 no
    C21B H21D . . 0.9800 no
    C21B H21E . . 0.9800 no
    C21B H21F . . 0.9800 no
loop_
    _geom_angle_atom_site_label_1
    _geom_angle_atom_site_label_2
    _geom_angle_atom_site_label_3
    _geom_angle_site_symmetry_1
    _geom_angle_site_symmetry_2
    _geom_angle_site_symmetry_3
    _geom_angle
    _geom_angle_publ_flag
    C1A O1A H1A . . . 109.00 no
    C1B O1B H1B . . . 109.00 no
    C19A N1A C21A . . . 109.01(13) no
    C19A N1A C20A . . . 111.64(12) no
    C20A N1A C21A . . . 110.27(13) no
    C20B N1B C21B . . . 109.66(12) no
    C19B N1B C20B . . . 109.28(12) no
    C19B N1B C21B . . . 112.09(12) no
    C16A C1A C17A . . . 106.22(11) no
    C2A C1A C16A . . . 111.32(12) no
    O1A C1A C16A . . . 111.05(11) no
    O1A C1A C2A . . . 110.73(11) no
    O1A C1A C17A . . . 106.66(12) no
    C2A C1A C17A . . . 110.66(11) no
    C3A C2A C7A . . . 119.76(13) no
    C1A C2A C3A . . . 118.32(13) no
    C1A C2A C7A . . . 121.84(12) no
    C2A C3A C4A . . . 120.98(15) no
    C3A C4A C5A . . . 119.57(14) no
    C4A C5A C6A . . . 119.71(15) no
    C5A C6A C7A . . . 121.78(16) no
    C6A C7A C8A . . . 119.36(14) no
    C2A C7A C8A . . . 122.59(13) no
    C2A C7A C6A . . . 118.05(13) no
    C7A C8A C10A . . . 108.88(12) no
    C7A C8A C11A . . . 112.05(12) no
    C7A C8A C9A . . . 109.34(11) no
    C9A C8A C10A . . . 109.40(13) no
    C10A C8A C11A . . . 108.34(11) no
    C9A C8A C11A . . . 108.80(12) no
    C12A C11A C16A . . . 118.26(13) no
    C8A C11A C16A . . . 122.84(12) no
    C8A C11A C12A . . . 118.90(14) no
    C11A C12A C13A . . . 121.64(15) no
    C12A C13A C14A . . . 119.81(15) no
    C13A C14A C15A . . . 119.38(14) no
    C14A C15A C16A . . . 121.05(15) no
    C1A C16A C15A . . . 118.24(13) no
    C1A C16A C11A . . . 121.87(12) no
    C11A C16A C15A . . . 119.78(12) no
    C1A C17A C18A . . . 116.30(12) no
    C17A C18A C19A . . . 112.20(12) no
    N1A C19A C18A . . . 115.03(13) no
    C4A C3A H3AA . . . 120.00 no
    C2A C3A H3AA . . . 119.00 no
    C3A C4A H4AA . . . 120.00 no
    C5A C4A H4AA . . . 120.00 no
    C6A C5A H5AA . . . 120.00 no
    C4A C5A H5AA . . . 120.00 no
    C5A C6A H6AA . . . 119.00 no
    C7A C6A H6AA . . . 119.00 no
    H9AA C9A H9AC . . . 109.00 no
    H9AB C9A H9AC . . . 109.00 no
    C8A C9A H9AB . . . 109.00 no
    C8A C9A H9AA . . . 110.00 no
    H9AA C9A H9AB . . . 109.00 no
    C8A C9A H9AC . . . 109.00 no
    C8A C10A H10A . . . 109.00 no
    C8A C10A H10C . . . 109.00 no
    C8A C10A H10B . . . 109.00 no
    H10A C10A H10B . . . 109.00 no
    H10A C10A H10C . . . 110.00 no
    H10B C10A H10C . . . 109.00 no
    C13A C12A H12A . . . 119.00 no
    C11A C12A H12A . . . 119.00 no
    C12A C13A H13A . . . 120.00 no
    C14A C13A H13A . . . 120.00 no
    C15A C14A H14A . . . 120.00 no
    C13A C14A H14A . . . 120.00 no
    C14A C15A H15A . . . 119.00 no
    C16A C15A H15A . . . 119.00 no
    C1A C17A H17B . . . 108.00 no
    H17A C17A H17B . . . 107.00 no
    C18A C17A H17B . . . 108.00 no
    C1A C17A H17A . . . 108.00 no
    C18A C17A H17A . . . 108.00 no
    C19A C18A H18B . . . 109.00 no
    C17A C18A H18B . . . 109.00 no
    C19A C18A H18A . . . 109.00 no
    H18A C18A H18B . . . 108.00 no
    C17A C18A H18A . . . 109.00 no
    N1A C19A H19B . . . 108.00 no
    H19A C19A H19B . . . 108.00 no
    N1A C19A H19A . . . 108.00 no
    C18A C19A H19A . . . 108.00 no
    C18A C19A H19B . . . 109.00 no
    N1A C20A H20B . . . 109.00 no
    N1A C20A H20C . . . 109.00 no
    H20A C20A H20B . . . 109.00 no
    N1A C20A H20A . . . 109.00 no
    H20B C20A H20C . . . 109.00 no
    H20A C20A H20C . . . 109.00 no
    N1A C21A H21C . . . 109.00 no
    H21B C21A H21C . . . 109.00 no
    H21A C21A H21B . . . 109.00 no
    H21A C21A H21C . . . 109.00 no
    N1A C21A H21B . . . 109.00 no
    N1A C21A H21A . . . 110.00 no
    O1B C1B C2B . . . 110.51(11) no
    O1B C1B C17B . . . 102.81(11) no
    C2B C1B C16B . . . 112.46(12) no
    O1B C1B C16B . . . 110.96(11) no
    C16B C1B C17B . . . 109.92(11) no
    C2B C1B C17B . . . 109.76(11) no
    C1B C2B C7B . . . 123.06(12) no
    C3B C2B C7B . . . 119.45(13) no
    C1B C2B C3B . . . 117.48(13) no
    C2B C3B C4B . . . 121.50(15) no
    C3B C4B C5B . . . 119.42(15) no
    C4B C5B C6B . . . 119.69(15) no
    C5B C6B C7B . . . 121.63(16) no
    C2B C7B C8B . . . 123.77(12) no
    C6B C7B C8B . . . 117.95(14) no
    C2B C7B C6B . . . 118.28(13) no
    C7B C8B C9B . . . 108.40(11) no
    C7B C8B C11B . . . 112.38(12) no
    C9B C8B C10B . . . 108.88(13) no
    C7B C8B C10B . . . 109.15(12) no
    C10B C8B C11B . . . 109.49(11) no
    C9B C8B C11B . . . 108.48(12) no
    C8B C11B C16B . . . 123.31(13) no
    C12B C11B C16B . . . 118.04(13) no
    C8B C11B C12B . . . 118.65(13) no
    C11B C12B C13B . . . 121.85(15) no
    C12B C13B C14B . . . 119.59(14) no
    C13B C14B C15B . . . 119.40(14) no
    C14B C15B C16B . . . 121.37(15) no
    C1B C16B C15B . . . 116.78(13) no
    C11B C16B C15B . . . 119.72(13) no
    C1B C16B C11B . . . 123.41(12) no
    C1B C17B C18B . . . 115.22(12) no
    C17B C18B C19B . . . 110.23(12) no
    N1B C19B C18B . . . 113.78(12) no
    C2B C3B H3BA . . . 119.00 no
    C4B C3B H3BA . . . 119.00 no
    C3B C4B H4BA . . . 120.00 no
    C5B C4B H4BA . . . 120.00 no
    C4B C5B H5BA . . . 120.00 no
    C6B C5B H5BA . . . 120.00 no
    C5B C6B H6BA . . . 119.00 no
    C7B C6B H6BA . . . 119.00 no
    C8B C9B H9BA . . . 109.00 no
    C8B C9B H9BB . . . 109.00 no
    C8B C9B H9BC . . . 109.00 no
    H9BA C9B H9BB . . . 110.00 no
    H9BA C9B H9BC . . . 109.00 no
    H9BB C9B H9BC . . . 109.00 no
    C8B C10B H10D . . . 109.00 no
    C8B C10B H10E . . . 109.00 no
    C8B C10B H10F . . . 109.00 no
    H10D C10B H10E . . . 110.00 no
    H10D C10B H10F . . . 109.00 no
    H10E C10B H10F . . . 109.00 no
    C11B C12B H12B . . . 119.00 no
    C13B C12B H12B . . . 119.00 no
    C12B C13B H13B . . . 120.00 no
    C14B C13B H13B . . . 120.00 no
    C13B C14B H14B . . . 120.00 no
    C15B C14B H14B . . . 120.00 no
    C14B C15B H15B . . . 119.00 no
    C16B C15B H15B . . . 119.00 no
    C1B C17B H17C . . . 108.00 no
    C1B C17B H17D . . . 108.00 no
    C18B C17B H17C . . . 108.00 no
    C18B C17B H17D . . . 108.00 no
    H17C C17B H17D . . . 108.00 no
    C17B C18B H18C . . . 110.00 no
    C17B C18B H18D . . . 110.00 no
    C19B C18B H18C . . . 110.00 no
    C19B C18B H18D . . . 110.00 no
    H18C C18B H18D . . . 108.00 no
    N1B C19B H19C . . . 109.00 no
    N1B C19B H19D . . . 109.00 no
    C18B C19B H19C . . . 109.00 no
    C18B C19B H19D . . . 109.00 no
    H19C C19B H19D . . . 108.00 no
    N1B C20B H20D . . . 109.00 no
    N1B C20B H20E . . . 109.00 no
    N1B C20B H20F . . . 109.00 no
    H20D C20B H20E . . . 109.00 no
    H20D C20B H20F . . . 110.00 no
    H20E C20B H20F . . . 109.00 no
    N1B C21B H21D . . . 109.00 no
    N1B C21B H21E . . . 110.00 no
    N1B C21B H21F . . . 109.00 no
    H21D C21B H21E . . . 109.00 no
    H21D C21B H21F . . . 109.00 no
    H21E C21B H21F . . . 110.00 no
loop_
    _geom_torsion_atom_site_label_1
    _geom_torsion_atom_site_label_2
    _geom_torsion_atom_site_label_3
    _geom_torsion_atom_site_label_4
    _geom_torsion_site_symmetry_1
    _geom_torsion_site_symmetry_2
    _geom_torsion_site_symmetry_3
    _geom_torsion_site_symmetry_4
    _geom_torsion
    _geom_torsion_publ_flag
    C20A N1A C19A C18A . . . . 60.80(16) no
    C21A N1A C19A C18A . . . . -177.13(12) no
    C21B N1B C19B C18B . . . . 65.90(15) no
    C20B N1B C19B C18B . . . . -172.32(12) no
    O1A C1A C2A C7A . . . . -151.17(13) no
    O1A C1A C2A C3A . . . . 32.20(17) no
    C17A C1A C2A C3A . . . . -85.86(15) no
    C16A C1A C2A C3A . . . . 156.26(12) no
    C16A C1A C2A C7A . . . . -27.11(17) no
    O1A C1A C16A C15A . . . . -33.01(17) no
    C2A C1A C16A C11A . . . . 27.04(17) no
    C2A C1A C16A C15A . . . . -156.89(12) no
    C17A C1A C16A C11A . . . . -93.49(16) no
    C17A C1A C16A C15A . . . . 82.58(15) no
    O1A C1A C17A C18A . . . . -63.45(15) no
    C2A C1A C17A C18A . . . . 57.07(17) no
    C16A C1A C17A C18A . . . . 178.02(12) no
    O1A C1A C16A C11A . . . . 150.92(13) no
    C17A C1A C2A C7A . . . . 90.77(16) no
    C7A C2A C3A C4A . . . . -2.9(2) no
    C1A C2A C3A C4A . . . . 173.82(13) no
    C3A C2A C7A C6A . . . . 4.1(2) no
    C1A C2A C7A C6A . . . . -172.48(13) no
    C1A C2A C7A C8A . . . . 7.5(2) no
    C3A C2A C7A C8A . . . . -175.92(13) no
    C2A C3A C4A C5A . . . . -0.7(2) no
    C3A C4A C5A C6A . . . . 3.0(2) no
    C4A C5A C6A C7A . . . . -1.7(2) no
    C5A C6A C7A C8A . . . . 178.12(14) no
    C5A C6A C7A C2A . . . . -1.9(2) no
    C2A C7A C8A C11A . . . . 13.35(19) no
    C2A C7A C8A C9A . . . . -107.36(16) no
    C2A C7A C8A C10A . . . . 133.17(14) no
    C6A C7A C8A C11A . . . . -166.67(13) no
    C6A C7A C8A C9A . . . . 72.63(18) no
    C6A C7A C8A C10A . . . . -46.85(17) no
    C7A C8A C11A C12A . . . . 166.18(13) no
    C9A C8A C11A C16A . . . . 107.55(16) no
    C7A C8A C11A C16A . . . . -13.47(19) no
    C9A C8A C11A C12A . . . . -72.81(17) no
    C10A C8A C11A C16A . . . . -133.60(14) no
    C10A C8A C11A C12A . . . . 46.04(18) no
    C16A C11A C12A C13A . . . . 2.9(2) no
    C8A C11A C16A C1A . . . . -7.4(2) no
    C12A C11A C16A C1A . . . . 172.99(13) no
    C12A C11A C16A C15A . . . . -3.0(2) no
    C8A C11A C16A C15A . . . . 176.62(13) no
    C8A C11A C12A C13A . . . . -176.77(14) no
    C11A C12A C13A C14A . . . . -0.5(2) no
    C12A C13A C14A C15A . . . . -1.7(2) no
    C13A C14A C15A C16A . . . . 1.5(2) no
    C14A C15A C16A C1A . . . . -175.27(13) no
    C14A C15A C16A C11A . . . . 0.9(2) no
    C1A C17A C18A C19A . . . . 171.98(13) no
    C17A C18A C19A N1A . . . . 55.16(17) no
    O1B C1B C2B C3B . . . . -43.87(17) no
    O1B C1B C2B C7B . . . . 137.56(13) no
    C16B C1B C2B C3B . . . . -168.48(12) no
    C16B C1B C2B C7B . . . . 12.95(18) no
    C17B C1B C2B C3B . . . . 68.83(16) no
    C17B C1B C2B C7B . . . . -109.74(15) no
    O1B C1B C16B C11B . . . . -137.55(13) no
    O1B C1B C16B C15B . . . . 45.83(17) no
    C2B C1B C16B C11B . . . . -13.19(18) no
    C2B C1B C16B C15B . . . . 170.19(12) no
    C17B C1B C16B C11B . . . . 109.41(15) no
    C17B C1B C16B C15B . . . . -67.21(15) no
    O1B C1B C17B C18B . . . . -176.96(11) no
    C2B C1B C17B C18B . . . . 65.43(15) no
    C16B C1B C17B C18B . . . . -58.75(15) no
    C1B C2B C3B C4B . . . . -178.19(14) no
    C7B C2B C3B C4B . . . . 0.4(2) no
    C1B C2B C7B C6B . . . . 176.64(13) no
    C1B C2B C7B C8B . . . . -4.0(2) no
    C3B C2B C7B C6B . . . . -1.9(2) no
    C3B C2B C7B C8B . . . . 177.45(13) no
    C2B C3B C4B C5B . . . . 1.1(2) no
    C3B C4B C5B C6B . . . . -1.1(3) no
    C4B C5B C6B C7B . . . . -0.4(3) no
    C5B C6B C7B C2B . . . . 1.9(2) no
    C5B C6B C7B C8B . . . . -177.48(15) no
    C2B C7B C8B C9B . . . . -125.39(15) no
    C2B C7B C8B C10B . . . . 116.16(15) no
    C2B C7B C8B C11B . . . . -5.51(19) no
    C6B C7B C8B C9B . . . . 53.97(17) no
    C6B C7B C8B C10B . . . . -64.48(17) no
    C6B C7B C8B C11B . . . . 173.85(13) no
    C7B C8B C11B C12B . . . . -175.11(13) no
    C7B C8B C11B C16B . . . . 5.30(19) no
    C9B C8B C11B C12B . . . . -55.28(17) no
    C9B C8B C11B C16B . . . . 125.13(15) no
    C10B C8B C11B C12B . . . . 63.42(18) no
    C10B C8B C11B C16B . . . . -116.18(15) no
    C8B C11B C12B C13B . . . . -179.62(14) no
    C16B C11B C12B C13B . . . . 0.0(2) no
    C8B C11B C16B C1B . . . . 4.4(2) no
    C8B C11B C16B C15B . . . . -179.04(13) no
    C12B C11B C16B C1B . . . . -175.16(13) no
    C12B C11B C16B C15B . . . . 1.4(2) no
    C11B C12B C13B C14B . . . . -1.1(2) no
    C12B C13B C14B C15B . . . . 0.9(2) no
    C13B C14B C15B C16B . . . . 0.5(2) no
    C14B C15B C16B C1B . . . . 175.10(13) no
    C14B C15B C16B C11B . . . . -1.7(2) no
    C1B C17B C18B C19B . . . . -175.46(11) no
    C17B C18B C19B N1B . . . . 173.94(11) no
loop_
    _geom_hbond_atom_site_label_D
    _geom_hbond_atom_site_label_H
    _geom_hbond_atom_site_label_A
    _geom_hbond_site_symmetry_A
    _geom_hbond_distance_DH
    _geom_hbond_distance_HA
    _geom_hbond_distance_DA
    _geom_hbond_angle_DHA
    _geom_hbond_publ_flag
    O1A H1A N1B . 0.84 2.03 2.8659(16) 170 yes
    O1B H1B N1A 1_455 0.84 2.03 2.8428(16) 161 yes
    C17A H17B O1B 1_655 0.99 2.56 3.3166(17) 133 yes
    C20B H20F Cg1 1_555 0.98 2.82 3.5941(17) 136 yes
    C21A H21A Cg2 1_655 0.98 2.97 3.8017(18) 143 yes
_iucr_refine_instructions_details
;
TITL    hsy-518 in P2(1)
CELL 1.54184  11.795960   9.175586  16.757878  90.0000  92.2372  90.0000
ZERR    4.00   0.000090   0.000072   0.000131   0.0000   0.0007   0.0000
LATT -1
SYMM -X, 0.50000+Y,-Z
SFAC    C   H   N   O
UNIT    84 108 4 4
temp -150
l.s. 8
acta 135
conf
bond $h
htab O1A N1B
htab O1B N1A_$1
eqiv $1 [ x-1, y, z ]
WGHT    0.061100    0.246900
FVAR       7.20254
O1A   4    0.524322    0.522988    0.206451    11.00000    0.02063    0.02367 =
         0.02386    0.00110   -0.00098   -0.00392
AFIX 147
H1A   2    0.479114    0.567862    0.175245    11.00000   -1.50000
AFIX   0
N1A   3    0.856521    0.408690    0.413076    11.00000    0.02590    0.02569 =
         0.01933    0.00282   -0.00041   -0.00227
C1A   1    0.609850    0.620433    0.236057    11.00000    0.01785    0.02159 =
         0.01818    0.00160   -0.00015   -0.00067
C2A   1    0.559371    0.735860    0.289627    11.00000    0.01781    0.02480 =
         0.01703    0.00185   -0.00172    0.00297
C3A   1    0.466330    0.697196    0.334925    11.00000    0.02269    0.02883 =
         0.02436    0.00172    0.00254    0.00122
AFIX  43
H3AA  2    0.432176    0.604169    0.327494    11.00000   -1.20000
AFIX   0
C4A   1    0.423598    0.792689    0.390292    11.00000    0.02465    0.03941 =
         0.02497    0.00290    0.00628    0.00654
AFIX  43
H4AA  2    0.360089    0.765721    0.420173    11.00000   -1.20000
AFIX   0
C5A   1    0.474148    0.927912    0.401808    11.00000    0.03301    0.03335 =
         0.02158   -0.00179    0.00069    0.01394
AFIX  43
H5AA  2    0.447675    0.992292    0.441384    11.00000   -1.20000
AFIX   0
C6A   1    0.563337    0.968658    0.355389    11.00000    0.03266    0.02512 =
         0.02209   -0.00162   -0.00427    0.00458
AFIX  43
H6AA  2    0.596116    1.062507    0.362740    11.00000   -1.20000
AFIX   0
C7A   1    0.606715    0.874978    0.297685    11.00000    0.02221    0.02439 =
         0.01697    0.00141   -0.00380    0.00290
C8A   1    0.703153    0.928046    0.246343    11.00000    0.02543    0.02270 =
         0.02242    0.00059   -0.00169   -0.00368
C9A   1    0.814992    0.934324    0.298154    11.00000    0.02823    0.03727 =
         0.03058   -0.00241   -0.00506   -0.00775
AFIX 137
H9AA  2    0.835853    0.835800    0.315888    11.00000   -1.50000
H9AB  2    0.804134    0.996411    0.344823    11.00000   -1.50000
H9AC  2    0.875618    0.974726    0.266471    11.00000   -1.50000
AFIX   0
C10A  1    0.673773    1.082960    0.214448    11.00000    0.04359    0.02313 =
         0.02742    0.00110    0.00077   -0.00405
AFIX 137
H10A  2    0.607381    1.077597    0.177544    11.00000   -1.50000
H10B  2    0.738445    1.122114    0.186373    11.00000   -1.50000
H10C  2    0.656954    1.146925    0.259299    11.00000   -1.50000
AFIX   0
C11A  1    0.720709    0.828030    0.174818    11.00000    0.01978    0.02435 =
         0.02043    0.00216   -0.00087    0.00027
C12A  1    0.787710    0.877301    0.112900    11.00000    0.02789    0.02693 =
         0.03124    0.00551    0.00491   -0.00389
AFIX  43
H12A  2    0.824007    0.969466    0.117815    11.00000   -1.20000
AFIX   0
C13A  1    0.802159    0.795292    0.045134    11.00000    0.03021    0.03485 =
         0.02518    0.00908    0.00898    0.00310
AFIX  43
H13A  2    0.847417    0.831332    0.003822    11.00000   -1.20000
AFIX   0
C14A  1    0.750355    0.659799    0.037423    11.00000    0.02865    0.03288 =
         0.01902    0.00032    0.00244    0.00747
AFIX  43
H14A  2    0.758236    0.603770   -0.009709    11.00000   -1.20000
AFIX   0
C15A  1    0.687071    0.607129    0.099127    11.00000    0.02149    0.02497 =
         0.02262   -0.00001   -0.00015    0.00316
AFIX  43
H15A  2    0.653120    0.513473    0.094485    11.00000   -1.20000
AFIX   0
C16A  1    0.672399    0.689581    0.168069    11.00000    0.01608    0.02541 =
         0.01707    0.00225   -0.00082    0.00220
C17A  1    0.698426    0.527009    0.283623    11.00000    0.01943    0.02336 =
         0.02091    0.00242    0.00178    0.00162
AFIX  23
H17A  2    0.728168    0.452552    0.247153    11.00000   -1.20000
H17B  2    0.762662    0.590856    0.300439    11.00000   -1.20000
AFIX   0
C18A  1    0.656718    0.449570    0.357425    11.00000    0.02271    0.02843 =
         0.02433    0.00589    0.00336    0.00074
AFIX  23
H18A  2    0.586468    0.395137    0.342835    11.00000   -1.20000
H18B  2    0.638016    0.523117    0.398086    11.00000   -1.20000
AFIX   0
C19A  1    0.745009    0.343989    0.393274    11.00000    0.02724    0.02364 =
         0.02283    0.00562    0.00016   -0.00310
AFIX  23
H19A  2    0.715017    0.301356    0.442451    11.00000   -1.20000
H19B  2    0.755257    0.263349    0.354974    11.00000   -1.20000
AFIX   0
C20A  1    0.848786    0.524407    0.472115    11.00000    0.04927    0.04907 =
         0.02836   -0.01168    0.00126   -0.01045
AFIX 137
H20A  2    0.799923    0.602485    0.450497    11.00000   -1.50000
H20B  2    0.924695    0.563360    0.484891    11.00000   -1.50000
H20C  2    0.816535    0.485232    0.520678    11.00000   -1.50000
AFIX   0
C21A  1    0.933417    0.294515    0.442730    11.00000    0.02825    0.04222 =
         0.04320    0.02274   -0.00346   -0.00100
AFIX 137
H21A  2    1.008757    0.336246    0.454268    11.00000   -1.50000
H21B  2    0.938808    0.218137    0.402176    11.00000   -1.50000
H21C  2    0.904295    0.252532    0.491648    11.00000   -1.50000
AFIX   0
O1B   4   -0.021588    0.561773    0.296421    11.00000    0.02115    0.02230 =
         0.02743    0.00349    0.00671    0.00315
AFIX 147
H1B   2   -0.054375    0.499620    0.324201    11.00000   -1.50000
AFIX   0
N1B   3    0.391624    0.699956    0.097230    11.00000    0.01905    0.02389 =
         0.02074    0.00202    0.00130   -0.00009
C1B   1    0.073921    0.495844    0.260429    11.00000    0.01809    0.01876 =
         0.02210    0.00177    0.00311    0.00089
C2B   1    0.155909    0.433939    0.324212    11.00000    0.01969    0.02133 =
         0.01936    0.00047    0.00208   -0.00164
C3B   1    0.180448    0.520229    0.391793    11.00000    0.02710    0.02304 =
         0.02502   -0.00279    0.00352   -0.00216
AFIX  43
H3BA  2    0.144121    0.612057    0.396528    11.00000   -1.20000
AFIX   0
C4B   1    0.256064    0.474841    0.451492    11.00000    0.03768    0.03148 =
         0.02230   -0.00364   -0.00296   -0.00735
AFIX  43
H4BA  2    0.270605    0.534043    0.497261    11.00000   -1.20000
AFIX   0
C5B   1    0.310781    0.341828    0.444128    11.00000    0.03681    0.03431 =
         0.02604    0.00258   -0.01096   -0.00187
AFIX  43
H5BA  2    0.364069    0.310208    0.484440    11.00000   -1.20000
AFIX   0
C6B   1    0.287358    0.255567    0.377841    11.00000    0.03160    0.02608 =
         0.03062    0.00081   -0.00581    0.00433
AFIX  43
H6BA  2    0.325508    0.164983    0.373083    11.00000   -1.20000
AFIX   0
C7B   1    0.208406    0.298667    0.317267    11.00000    0.02255    0.02077 =
         0.01996    0.00106    0.00060   -0.00035
C8B   1    0.184375    0.193623    0.248091    11.00000    0.02521    0.01902 =
         0.02277   -0.00015    0.00019    0.00245
C9B   1    0.150088    0.044590    0.282886    11.00000    0.04298    0.01948 =
         0.02713    0.00141   -0.00396    0.00125
AFIX 137
H9BA  2    0.084399    0.057384    0.316238    11.00000   -1.50000
H9BB  2    0.213684    0.004743    0.315341    11.00000   -1.50000
H9BC  2    0.130455   -0.022791    0.239125    11.00000   -1.50000
AFIX   0
C10B  1    0.293582    0.173792    0.200985    11.00000    0.02845    0.03345 =
         0.02925   -0.00374    0.00276    0.00752
AFIX 137
H10D  2    0.315671    0.267603    0.178351    11.00000   -1.50000
H10E  2    0.279436    0.103367    0.157771    11.00000   -1.50000
H10F  2    0.354792    0.137849    0.237003    11.00000   -1.50000
AFIX   0
C11B  1    0.088264    0.246719    0.191598    11.00000    0.02137    0.02240 =
         0.01892    0.00152    0.00265   -0.00308
C12B  1    0.050742    0.155255    0.128383    11.00000    0.03015    0.02367 =
         0.02242   -0.00103    0.00459   -0.00390
AFIX  43
H12B  2    0.085562    0.062720    0.122495    11.00000   -1.20000
AFIX   0
C13B  1   -0.035360    0.196424    0.074669    11.00000    0.03176    0.03214 =
         0.02105   -0.00179   -0.00062   -0.01162
AFIX  43
H13B  2   -0.058170    0.133471    0.031992    11.00000   -1.20000
AFIX   0
C14B  1   -0.088464    0.330865    0.083540    11.00000    0.02416    0.03934 =
         0.02671    0.00534   -0.00540   -0.00620
AFIX  43
H14B  2   -0.148401    0.359658    0.047427    11.00000   -1.20000
AFIX   0
C15B  1   -0.053160    0.421816    0.145296    11.00000    0.02096    0.03005 =
         0.02785    0.00326    0.00033   -0.00080
AFIX  43
H15B  2   -0.089832    0.513059    0.151533    11.00000   -1.20000
AFIX   0
C16B  1    0.035801    0.382218    0.199046    11.00000    0.01862    0.02323 =
         0.02013    0.00256    0.00321   -0.00304
C17B  1    0.129535    0.625499    0.218483    11.00000    0.02139    0.01754 =
         0.02409    0.00153    0.00179    0.00075
AFIX  23
H17C  2    0.071817    0.671983    0.182340    11.00000   -1.20000
H17D  2    0.152977    0.698320    0.259480    11.00000   -1.20000
AFIX   0
C18B  1    0.232313    0.587340    0.170240    11.00000    0.02015    0.02148 =
         0.02464    0.00093    0.00241   -0.00079
AFIX  23
H18C  2    0.208845    0.522084    0.125539    11.00000   -1.20000
H18D  2    0.289053    0.535156    0.204677    11.00000   -1.20000
AFIX   0
C19B  1    0.285187    0.725400    0.137389    11.00000    0.02144    0.02116 =
         0.02269    0.00113    0.00132    0.00134
AFIX  23
H19C  2    0.230144    0.771555    0.099100    11.00000   -1.20000
H19D  2    0.299692    0.794660    0.181922    11.00000   -1.20000
AFIX   0
C20B  1    0.442760    0.840025    0.077874    11.00000    0.02452    0.02855 =
         0.03409    0.01076    0.00327    0.00120
AFIX 137
H20D  2    0.455382    0.896970    0.126893    11.00000   -1.50000
H20E  2    0.391757    0.893602    0.040802    11.00000   -1.50000
H20F  2    0.515428    0.823422    0.052950    11.00000   -1.50000
AFIX   0
C21B  1    0.374425    0.613493    0.024394    11.00000    0.02982    0.04180 =
         0.02476   -0.00725    0.00397   -0.00004
AFIX 137
H21D  2    0.446528    0.604202   -0.002296    11.00000   -1.50000
H21E  2    0.318666    0.661946   -0.011460    11.00000   -1.50000
H21F  2    0.346563    0.516424    0.038154    11.00000   -1.50000
HKLF 4
REM     hsy-518 in P2(1)
REM R1 =  0.0335 for   5539 Fo > 4sig(Fo)  and  0.0337 for all   5579 data
REM    425 parameters refined using      1 restraints
END
WGHT      0.0611      0.2471
REM Highest difference peak  0.231,  deepest hole -0.225,  1-sigma level  0.036
Q1    1   0.6542  0.5815  0.2623  11.00000  0.05    0.23
Q2    1   0.1363  0.2272  0.2200  11.00000  0.05    0.23
Q3    1   0.6588  0.8987  0.2750  11.00000  0.05    0.22
Q4    1   0.1047  0.5598  0.2384  11.00000  0.05    0.22
Q5    1   0.6421  0.6626  0.2008  11.00000  0.05    0.21
Q6    1   0.5856  0.6842  0.2626  11.00000  0.05    0.20
Q7    1   0.1159  0.4661  0.2911  11.00000  0.05    0.20
Q8    1   0.7597  0.9162  0.2747  11.00000  0.05    0.19
Q9    1   0.7101  0.8826  0.2124  11.00000  0.05    0.19
Q10   1   0.7824  0.8395  0.1550  11.00000  0.05    0.19
Q11   1   0.2004  0.2525  0.2802  11.00000  0.05    0.19
Q12   1   0.5256  0.7061  0.3185  11.00000  0.05    0.18
Q13   1   0.0862  0.3377  0.1799  11.00000  0.05    0.18
Q14   1   0.6772  0.6553  0.1321  11.00000  0.05    0.18
Q15   1   0.5006  0.7182  0.2968  11.00000  0.05    0.17
Q16   1   0.0107  0.4198  0.1610  11.00000  0.05    0.17
Q17   1   0.6673  0.7828  0.1662  11.00000  0.05    0.17
Q18   1   0.2396  0.1957  0.2243  11.00000  0.05    0.17
Q19   1   0.6060  0.7914  0.3029  11.00000  0.05    0.16
Q20   1   0.1421  0.4663  0.3661  11.00000  0.05    0.16
;
