# Supplementary material for: 9-[3-(Dimethyl­amino)­prop­yl]-10,10-dimethyl-9,10-dihydro­anthracen-9-ol
Source: Acta Crystallogr Sect E Struct Rep Online. 2013 Jan 4;69(Pt 2):o175. doi: 10.1107/S1600536812050088 (PMC3569237; doi:10.1107/S1600536812050088)
Supplement: Supplementary file 2 [file e-69-0o175-Isup2.hkl]

# 
# h,k,l, Fc-squared, Fo-squared, sigma(Fo-squared) and status flag 
# 
data_I
_shelx_title '    hsy-518 in P2(1)' 
_shelx_refln_list_code          4 
_shelx_F_calc_maximum      144.81 
_exptl_crystal_F_000       672.00 
_reflns_d_resolution_high  0.7958 
 
loop_ 
 _symmetry_equiv_pos_as_xyz 
 'x, y, z' 
 '-x, y+1/2, -z' 
 
_cell_length_a    11.7960 
_cell_length_b     9.1756 
_cell_length_c    16.7579 
_cell_angle_alpha  90.000 
_cell_angle_beta   92.237 
_cell_angle_gamma  90.000 
 
_shelx_F_squared_multiplier     1.000 
 
loop_ 
 _refln_index_h 
 _refln_index_k 
 _refln_index_l 
 _refln_F_squared_calc 
 _refln_F_squared_meas 
 _refln_F_squared_sigma 
 _refln_observed_status 
   1 -11   0        1.46        2.29      0.25 o 
   2 -11   0       20.59       21.34      1.02 o 
   3 -11   0       13.59       13.58      0.77 o 
   4 -11   0       27.65       33.28      1.15 o 
   0 -10   0      116.11      113.11      3.39 o 
   1 -10   0       11.22       11.55      0.53 o 
   2 -10   0        1.27        0.74      0.21 o 
   3 -10   0       94.06       98.40      2.13 o 
   4 -10   0       57.34       57.04      1.47 o 
   5 -10   0      205.85      227.33      3.56 o 
   6 -10   0       31.32       33.95      0.95 o 
   7 -10   0      142.30      169.94      3.58 o 
   1  -9   0      158.58      149.11      3.69 o 
   2  -9   0       99.91       82.22      1.71 o 
   3  -9   0      350.72      328.66     10.15 o 
   4  -9   0       44.89       47.70      1.21 o 
   5  -9   0      365.59      355.46      3.78 o 
   6  -9   0      130.40      126.79      1.57 o 
   7  -9   0        8.34        9.16      0.47 o 
   8  -9   0        4.20        6.64      2.64 o 
   0  -8   0      140.10      121.65      4.12 o 
   1  -8   0      226.66      212.51      3.22 o 
   2  -8   0       30.36       26.56      1.08 o 
   3  -8   0      157.16      127.62      3.27 o 
   4  -8   0       71.94       62.32      1.27 o 
   5  -8   0       13.25       15.33      0.64 o 
   6  -8   0      373.21      352.90      4.23 o 
   7  -8   0        4.53        3.01      0.24 o 
   8  -8   0       57.80       59.52      1.18 o 
   9  -8   0       98.74      121.00     10.42 o 
  10  -8   0        7.50        7.93      0.60 o 
   1  -7   0      317.14      322.30      3.49 o 
   2  -7   0      139.42      138.83      2.14 o 
   3  -7   0      460.62      433.74      5.17 o 
   4  -7   0       33.88       28.08      0.70 o 
   5  -7   0       67.59       58.05      1.71 o 
   6  -7   0      150.81      141.30      2.71 o 
   7  -7   0       57.22       60.41      1.17 o 
   8  -7   0       22.81       24.36      0.61 o 
   9  -7   0       54.02       50.11      1.22 o 
  10  -7   0       31.60       32.50      1.77 o 
  11  -7   0       41.85       47.23      1.45 o 
   1  -6   0       22.75       24.19      3.18 o 
   2  -6   0      171.83      171.78      8.71 o 
   3  -6   0       10.82       12.49      2.28 o 
   4  -6   0      126.48      123.27      7.43 o 
   5  -6   0       20.85       19.36      0.67 o 
   6  -6   0      234.32      234.08      3.21 o 
   7  -6   0       83.38       75.49      1.25 o 
   8  -6   0       15.14       13.62      0.52 o 
   9  -6   0       30.15       30.64      0.74 o 
  10  -6   0        5.68        5.92      0.53 o 
  11  -6   0       30.73       30.46      1.35 o 
  12  -6   0       24.62       27.45      0.80 o 
   1  -5   0       39.04       30.98      3.22 o 
   2  -5   0      487.44      502.29     15.04 o 
   3  -5   0      308.31      298.41     11.09 o 
   4  -5   0      269.92      285.23      7.86 o 
   5  -5   0       63.24       59.93      3.49 o 
   6  -5   0      468.36      427.51     15.32 o 
   7  -5   0        2.95        2.42      0.37 o 
   8  -5   0       40.31       40.49      1.06 o 
   9  -5   0        7.16        7.86      0.39 o 
  10  -5   0       63.78       66.39      1.34 o 
  11  -5   0       56.18       56.51      1.10 o 
  12  -5   0       81.77       92.11      1.32 o 
  13  -5   0        3.06        3.68      0.43 o 
   2  -4   0      106.09      119.17      4.21 o 
   3  -4   0      513.83      545.63     10.56 o 
   4  -4   0      167.25      160.73      5.22 o 
   5  -4   0      197.23      202.05      6.21 o 
   6  -4   0       68.80       69.63      5.30 o 
   7  -4   0        6.00        9.79      2.18 o 
   8  -4   0      292.45      281.34      3.14 o 
   9  -4   0      133.78      135.93      2.31 o 
  10  -4   0      133.75      121.81      2.22 o 
  11  -4   0      229.84      212.57      3.10 o 
  12  -4   0       69.19       77.81      1.29 o 
  13  -4   0       11.09       10.77      0.45 o 
   2  -3   0       38.47       47.50      2.17 o 
   3  -3   0       53.50       54.61      2.49 o 
   4  -3   0       71.94       80.18      3.25 o 
   5  -3   0      564.87      546.10     15.38 o 
   6  -3   0       66.38       69.37      5.03 o 
   7  -3   0      162.52      149.37      7.99 o 
   8  -3   0      751.04      695.45      8.54 o 
   9  -3   0      315.46      289.00      4.47 o 
  10  -3   0       18.37       17.30      0.93 o 
  11  -3   0      976.34      888.32     11.76 o 
  12  -3   0       91.63       89.17      1.73 o 
  13  -3   0       56.17       55.66      1.17 o 
  14  -3   0       48.59       54.32      1.15 o 
   3  -2   0     2370.57     2304.47     31.16 o 
   4  -2   0      106.65      119.51      4.86 o 
   5  -2   0        8.22        7.80      1.51 o 
   6  -2   0     1399.00     1349.82     29.35 o 
   7  -2   0        8.35       11.45      2.01 o 
   8  -2   0      336.85      327.87     12.76 o 
   9  -2   0       10.06        9.33      0.63 o 
  10  -2   0      156.73      144.05      3.00 o 
  11  -2   0       78.57       72.70      1.97 o 
  12  -2   0       46.99       44.64      1.43 o 
  13  -2   0       81.31       79.52      1.50 o 
  14  -2   0      102.30      105.17      1.83 o 
   1  -1   0     3141.16     3222.91     36.73 o 
   2  -1   0       41.11       40.21      0.92 o 
   3  -1   0     5072.36     4883.38    114.20 o 
   4  -1   0      665.00      673.50     25.95 o 
   5  -1   0      138.06      149.58     12.88 o 
   6  -1   0      481.66      458.23     13.69 o 
   7  -1   0      676.81      634.68     18.17 o 
   8  -1   0       31.09       30.33      2.49 o 
   9  -1   0      699.10      667.71      8.27 o 
  10  -1   0        6.88        7.63      0.60 o 
  11  -1   0      127.88      115.22      2.57 o 
  12  -1   0       66.55       63.64      1.73 o 
  13  -1   0       25.26       24.53      0.78 o 
  14  -1   0       12.14       13.95      0.62 o 
   1   0   0        0.23        4.55      0.24 o 
   2   0   0     3771.59     3520.91     40.63 o 
   3   0   0      119.76      116.91      3.40 o 
   4   0   0      141.72      196.02     56.96 o 
   5   0   0      192.27      199.62      8.28 o 
   6   0   0        0.41        1.01      0.60 o 
   7   0   0      199.18      200.55      8.93 o 
   8   0   0      939.46      917.50     24.38 o 
   9   0   0      351.64      344.36      6.59 o 
  10   0   0        2.57        2.24      0.34 o 
  11   0   0        8.52        9.38      0.65 o 
  12   0   0      101.06       99.60      3.28 o 
  13   0   0       97.72       97.26      2.14 o 
  14   0   0        9.52       11.08      0.54 o 
   1   1   0     3143.88     3249.32     53.66 o 
   2   1   0       41.35       42.65      1.18 o 
   3   1   0     5065.26     5055.66    105.39 o 
   4   1   0      663.27      681.65      9.77 o 
   5   1   0      136.37      147.53      5.51 o 
   6   1   0      480.81      509.71     12.82 o 
   7   1   0      680.99      733.00     33.79 o 
   8   1   0       31.29       35.87      3.89 o 
   9   1   0      693.50      699.58     11.21 o 
  10   1   0        6.85        8.42      0.88 o 
  11   1   0      129.97      122.00      3.73 o 
  12   1   0       66.91       68.95      2.56 o 
  13   1   0       25.22       26.53      0.98 o 
  14   1   0       12.16       14.58      0.56 o 
   0   2   0      213.11      200.35      5.20 o 
   1   2   0      334.13      349.20      5.47 o 
   2   2   0       40.46       42.47      1.35 o 
   3   2   0     2372.04     2494.59     42.18 o 
   4   2   0      106.02      123.54      6.13 o 
   5   2   0        8.44       10.97      1.64 o 
   6   2   0     1398.07     1480.59     30.52 o 
   7   2   0        8.23       11.53      1.84 o 
   8   2   0      337.10      374.42     23.85 o 
   9   2   0       10.10       11.57      1.90 o 
  10   2   0      157.74      163.74      4.36 o 
  11   2   0       78.77       88.56      2.94 o 
  12   2   0       47.11       53.11      2.07 o 
  13   2   0       81.45       96.87      1.88 o 
   1   3   0       41.08       37.87      1.61 o 
   2   3   0       37.65       53.15      1.83 o 
   3   3   0       52.83       62.80      1.68 o 
   4   3   0       71.23       82.98      4.72 o 
   5   3   0      568.84      599.60     15.97 o 
   6   3   0       66.02       71.67      4.87 o 
   7   3   0      161.52      168.52      8.08 o 
   8   3   0      750.28      766.99     20.61 o 
   9   3   0      313.55      319.39     13.38 o 
   0   4   0        4.45        8.84      1.28 o 
   1   4   0       58.87       72.28      2.64 o 
   2   4   0      103.47      133.85      5.85 o 
   3   4   0      515.18      578.08     15.48 o 
   4   4   0      166.46      171.61      7.68 o 
   5   4   0      197.34      209.13      9.06 o 
   6   4   0       68.56       76.29      5.48 o 
   7   4   0        6.09        9.59      1.90 o 
   8   4   0      292.74      309.44     12.30 o 
   1   5   0       38.71       35.98      2.03 o 
   2   5   0      487.05      542.20     15.19 o 
   3   5   0      307.49      314.32     11.27 o 
   4   5   0      270.74      297.21     11.39 o 
   5   5   0       64.48       64.71      5.25 o 
   6   5   0      470.26      471.80     16.15 o 
   7   5   0        2.80        5.03      1.65 o 
   0   6   0      109.30      124.84      6.14 o 
   1   6   0       22.03       24.33      2.78 o 
   2   6   0      172.39      195.63      8.77 o 
   3   6   0       10.88       10.45      2.07 o 
   4   6   0      125.95      123.24      7.44 o 
   5   6   0       20.83       17.88      2.93 o 
   6   6   0      233.92      251.37     11.53 o 
   1   7   0      317.13      346.85     12.26 o 
   2   7   0      139.06      141.52      7.73 o 
   3   7   0      460.87      445.59     15.53 o 
   4   7   0       34.01       35.22      4.05 o 
  -4 -11   1       84.19       99.36      2.34 o 
  -3 -11   1       40.47       41.64      1.41 o 
  -2 -11   1        6.83        6.67      0.36 o 
  -1 -11   1       58.27       66.07      1.35 o 
   0 -11   1      112.06      122.63      2.07 o 
   1 -11   1       55.94       60.63      1.23 o 
   2 -11   1       21.71       23.43      1.08 o 
   3 -11   1       21.41       22.34      1.00 o 
   4 -11   1       75.35       96.86      2.29 o 
  -7 -10   1        0.09        0.17      0.23 o 
  -6 -10   1      171.54      205.64      3.13 o 
  -5 -10   1      236.69      262.48      3.97 o 
  -4 -10   1       83.74       73.98      1.72 o 
  -3 -10   1      116.74      106.36      2.23 o 
  -2 -10   1      118.32      114.39      1.89 o 
  -1 -10   1       52.25       52.44      1.83 o 
   0 -10   1       31.97       30.78      1.12 o 
   1 -10   1       36.69       37.00      1.14 o 
   2 -10   1       18.04       18.09      0.65 o 
   3 -10   1      100.67      103.08      2.17 o 
   4 -10   1       95.09       87.34      1.91 o 
   5 -10   1       65.66       78.86      1.70 o 
   6 -10   1       75.02       81.03      1.59 o 
   7 -10   1       14.58       11.99      0.67 o 
  -8  -9   1       79.97       91.97      4.17 o 
  -7  -9   1       35.77       33.21      0.75 o 
  -6  -9   1      343.41      353.46      7.28 o 
  -5  -9   1      164.10      152.00      2.03 o 
  -4  -9   1       12.74       15.73      0.88 o 
  -3  -9   1      128.74      133.86      2.94 o 
  -2  -9   1       42.88       37.65      1.40 o 
  -1  -9   1       89.07       84.98      2.21 o 
   0  -9   1      259.92      236.84      4.24 o 
   1  -9   1       20.58       20.20      0.69 o 
   2  -9   1       11.41        7.36      0.43 o 
   3  -9   1       69.57       59.22      1.21 o 
   4  -9   1       47.75       43.66      1.00 o 
   5  -9   1       25.27       23.29      0.71 o 
   6  -9   1       64.75       62.56      1.12 o 
   7  -9   1       34.42       41.15      0.99 o 
   8  -9   1       36.56       37.90      1.94 o 
 -10  -8   1        6.49        8.67      0.64 o 
  -9  -8   1        7.74        8.83      0.51 o 
  -8  -8   1       33.44       36.97      0.85 o 
  -7  -8   1        8.64       12.01      0.44 o 
  -6  -8   1       27.64       25.75      0.68 o 
  -5  -8   1       13.01        9.69      0.43 o 
  -4  -8   1      847.27      772.72     12.55 o 
  -3  -8   1       58.93       53.87      1.20 o 
  -2  -8   1      174.80      168.91      3.96 o 
  -1  -8   1        4.58        3.14      0.31 o 
   0  -8   1       49.98       46.87      1.52 o 
   1  -8   1       21.98       21.65      0.74 o 
   2  -8   1       38.91       37.69      0.96 o 
   3  -8   1       18.93       18.22      0.54 o 
   4  -8   1      909.77      788.81      7.66 o 
   5  -8   1       22.15       22.62      0.67 o 
   6  -8   1       46.47       38.43      0.96 o 
   7  -8   1      106.43       99.20      1.42 o 
   8  -8   1        0.49        0.46      0.19 o 
   9  -8   1       29.50       33.20      1.13 o 
  10  -8   1       91.35      107.14      2.61 o 
 -11  -7   1       14.04       13.74      0.55 o 
 -10  -7   1       67.38       69.90      5.98 o 
  -9  -7   1       19.10       20.87      0.69 o 
  -8  -7   1       36.74       37.32      1.43 o 
  -7  -7   1        1.38        1.45      0.21 o 
  -6  -7   1       47.76       49.47      1.10 o 
  -5  -7   1       71.63       61.39      1.13 o 
  -4  -7   1      118.72      119.23      1.61 o 
  -3  -7   1       28.25       29.32      0.80 o 
  -2  -7   1       90.69       91.15      1.54 o 
  -1  -7   1      121.56      114.56      1.75 o 
   0  -7   1        4.27        4.75      0.69 o 
   1  -7   1      145.13      136.24      2.14 o 
   2  -7   1      333.17      331.13      2.94 o 
   3  -7   1      263.51      236.70      2.82 o 
   4  -7   1       74.25       80.56      1.44 o 
   5  -7   1      433.06      362.08      4.05 o 
   6  -7   1        9.90        8.57      0.41 o 
   7  -7   1       19.50       19.79      0.62 o 
   8  -7   1       32.79       33.08      0.70 o 
   9  -7   1        6.58        5.87      0.34 o 
  10  -7   1       79.27       88.78      1.75 o 
  11  -7   1       18.51       20.17      0.66 o 
 -12  -6   1       29.61       32.12      0.89 o 
 -11  -6   1       20.98       20.42      0.85 o 
 -10  -6   1      109.53      108.27      2.93 o 
  -9  -6   1       77.02       68.82      2.19 o 
  -8  -6   1       40.87       40.20      0.98 o 
  -7  -6   1      319.99      294.59      4.58 o 
  -6  -6   1      143.01      133.75      1.98 o 
  -5  -6   1       30.36       29.05      0.78 o 
  -4  -6   1       18.47       15.98      2.74 o 
  -3  -6   1       22.04       21.26      3.05 o 
  -2  -6   1      127.75      127.47      7.42 o 
  -1  -6   1       33.94       31.10      3.57 o 
   1  -6   1       82.97       69.36      5.32 o 
   2  -6   1      198.05      186.32      9.07 o 
   3  -6   1      239.25      216.84      9.95 o 
   4  -6   1       25.41       25.67      3.27 o 
   5  -6   1       38.82       41.20      0.85 o 
   6  -6   1      151.46      156.10      2.62 o 
   7  -6   1      107.41      101.80      2.01 o 
   8  -6   1       48.18       42.51      0.92 o 
   9  -6   1       91.75       87.55      2.26 o 
  10  -6   1      115.05      110.45      3.51 o 
  11  -6   1       16.17       17.34      0.76 o 
  12  -6   1       16.61       20.31      0.65 o 
 -13  -5   1       84.85       90.35      2.35 o 
 -12  -5   1       30.47       33.37      0.72 o 
 -11  -5   1       76.21       77.62      1.33 o 
 -10  -5   1       77.63       78.80      1.54 o 
  -9  -5   1      130.75      124.03      2.07 o 
  -8  -5   1      911.09      862.52     16.20 o 
  -7  -5   1      239.56      229.83      2.99 o 
  -6  -5   1       48.04       48.75      4.74 o 
  -5  -5   1      358.23      350.91      9.14 o 
  -4  -5   1      706.06      689.68     13.61 o 
  -3  -5   1      673.62      668.61     18.43 o 
  -2  -5   1       27.63       35.17      3.44 o 
  -1  -5   1      766.82      808.22     20.47 o 
   1  -5   1      772.73      850.93     21.19 o 
   2  -5   1      311.05      331.54     11.58 o 
   3  -5   1      379.74      404.41     13.31 o 
   4  -5   1     1229.10     1192.01     19.89 o 
   5  -5   1      467.75      472.22     10.95 o 
   6  -5   1       59.84       62.80      2.81 o 
   7  -5   1      191.08      188.50      2.37 o 
   8  -5   1       60.30       58.47      1.09 o 
   9  -5   1       96.58       93.19      1.53 o 
  10  -5   1       55.33       57.03      1.05 o 
  11  -5   1       45.59       43.65      0.93 o 
  12  -5   1       18.78       18.23      0.51 o 
  13  -5   1       78.89       89.11      2.30 o 
 -13  -4   1       71.88       73.41      1.07 o 
 -12  -4   1        8.05        8.08      0.40 o 
 -11  -4   1       13.31       13.07      0.64 o 
 -10  -4   1      211.60      198.11      4.58 o 
  -9  -4   1      247.07      223.89      4.65 o 
  -8  -4   1      147.05      136.02      1.92 o 
  -7  -4   1      302.61      287.63     12.10 o 
  -6  -4   1      528.90      499.59     16.05 o 
  -5  -4   1      469.34      458.90     10.15 o 
  -4  -4   1      242.84      231.67      6.43 o 
  -3  -4   1     1300.28     1389.08     20.79 o 
  -2  -4   1       50.35       49.77      2.56 o 
   2  -4   1       25.00       21.50      2.39 o 
   3  -4   1      783.96      848.03     14.34 o 
   4  -4   1      186.63      197.05      5.86 o 
   5  -4   1       29.74       29.28      2.28 o 
   6  -4   1        9.20       18.94      2.72 o 
   7  -4   1      335.58      327.22     12.97 o 
   8  -4   1      105.00       96.41      1.54 o 
   9  -4   1      453.15      432.58      5.50 o 
  10  -4   1      563.97      528.64      6.24 o 
  11  -4   1      441.15      406.30      5.33 o 
  12  -4   1       20.26       18.33      0.57 o 
  13  -4   1       96.92      106.91      1.62 o 
 -14  -3   1       26.52       30.55      0.66 o 
 -13  -3   1       42.92       37.54      0.94 o 
 -12  -3   1       76.30       74.01      1.55 o 
 -11  -3   1      194.03      182.63      3.49 o 
 -10  -3   1      536.96      474.27      7.04 o 
  -9  -3   1      101.31       94.55      2.82 o 
  -8  -3   1       42.01       45.56      1.13 o 
  -7  -3   1      150.22      138.71      7.74 o 
  -6  -3   1      595.48      557.93     16.42 o 
  -5  -3   1       43.00       46.37      3.83 o 
  -4  -3   1      545.96      551.08     10.26 o 
  -3  -3   1      635.39      637.73     10.89 o 
  -2  -3   1      344.34      362.89      8.11 o 
  -1  -3   1       78.98       81.04      5.53 o 
   2  -3   1        0.97        5.11      0.99 o 
   3  -3   1      252.54      250.09      5.84 o 
   4  -3   1     1222.92     1243.90     18.61 o 
   5  -3   1      305.18      303.17     10.58 o 
   6  -3   1      134.29      119.68      6.70 o 
   7  -3   1      141.59      147.10      7.92 o 
   8  -3   1      345.21      317.18      4.64 o 
   9  -3   1      157.01      149.12      2.86 o 
  10  -3   1      549.50      486.12      7.17 o 
  11  -3   1       26.33       23.06      0.87 o 
  12  -3   1       47.16       43.76      1.14 o 
  13  -3   1       41.23       44.48      1.02 o 
  14  -3   1       83.59       92.38      1.68 o 
 -14  -2   1      111.19      121.36      1.69 o 
 -13  -2   1       30.93       31.43      0.89 o 
 -12  -2   1       16.90       15.05      0.82 o 
 -11  -2   1      617.08      549.33      7.89 o 
 -10  -2   1      342.99      307.16      5.05 o 
  -9  -2   1      272.12      248.39      3.98 o 
  -8  -2   1      189.47      169.30      8.82 o 
  -7  -2   1      763.10      699.42     19.31 o 
  -6  -2   1       34.30       33.97      3.32 o 
  -5  -2   1      345.37      354.24     24.75 o 
  -4  -2   1      220.59      236.27      4.58 o 
  -3  -2   1      707.93      700.95     10.28 o 
  -2  -2   1     3089.63     2990.02     35.07 o 
  -1  -2   1     3914.43     3677.47     60.78 o 
   0  -2   1     7871.09     7482.36    121.83 o 
   2  -2   1     4009.58     3785.74     45.39 o 
   3  -2   1     2024.98     1956.70     25.26 o 
   4  -2   1      290.17      302.38      9.14 o 
   5  -2   1       57.18       50.82      3.65 o 
   6  -2   1      287.45      307.36     10.73 o 
   7  -2   1      439.58      461.37     14.72 o 
   8  -2   1       25.81       23.18      3.11 o 
   9  -2   1        7.59        7.99      0.60 o 
  10  -2   1       61.41       58.27      1.74 o 
  11  -2   1      307.98      284.63      4.76 o 
  12  -2   1       15.54       15.19      0.68 o 
  13  -2   1      215.38      216.60      2.92 o 
  14  -2   1        4.35        4.31      0.46 o 
 -14  -1   1      112.02      119.30      2.16 o 
 -13  -1   1      168.64      166.54      2.93 o 
 -12  -1   1       62.40       58.55      1.65 o 
 -11  -1   1      203.74      187.00      3.52 o 
 -10  -1   1      146.53      128.71      2.74 o 
  -9  -1   1      243.24      237.61      3.79 o 
  -8  -1   1      103.40       95.82      6.67 o 
  -7  -1   1      515.74      496.63     15.51 o 
  -6  -1   1       61.70       65.88      4.50 o 
  -5  -1   1      655.79      679.13     52.67 o 
  -4  -1   1      346.20      328.59     15.17 o 
  -3  -1   1     1034.96     1004.83     23.63 o 
  -2  -1   1     1567.91     1479.73     26.45 o 
  -1  -1   1     6974.06     6624.97     95.78 o 
   0  -1   1     4337.80     4083.22     66.49 o 
   1  -1   1    10124.02     9392.55    107.06 o 
   2  -1   1     1123.91     1119.62     11.81 o 
   3  -1   1      552.17      549.09     12.26 o 
   4  -1   1       36.12       30.43      1.00 o 
   5  -1   1      766.44      760.15     17.97 o 
   6  -1   1      211.55      194.66      8.17 o 
   7  -1   1      324.51      316.42     11.79 o 
   8  -1   1      442.41      422.71     10.66 o 
   9  -1   1      122.95      126.75      2.49 o 
  10  -1   1       26.34       25.02      1.08 o 
  11  -1   1       59.82       54.13      1.64 o 
  12  -1   1        5.50        6.31      0.55 o 
  13  -1   1        8.29        8.92      0.47 o 
  14  -1   1       49.94       52.31      1.25 o 
 -14   0   1       10.78       12.49      0.58 o 
 -13   0   1       48.82       55.60      2.14 o 
 -12   0   1      134.62      134.68      2.67 o 
 -11   0   1       39.83       43.09      1.41 o 
 -10   0   1        0.55        0.95      0.39 o 
  -9   0   1        0.24        1.54      0.42 o 
  -8   0   1        0.02        0.31      0.78 o 
  -7   0   1     1199.01     1191.80     27.74 o 
  -6   0   1      477.18      483.65     26.49 o 
  -5   0   1        3.34       10.25      2.21 o 
  -4   0   1      225.22      217.44      4.44 o 
  -3   0   1     1902.81     1821.82     31.27 o 
  -2   0   1     6848.49     6449.80    104.29 o 
  -1   0   1        4.99        7.71      0.55 o 
   0   0   1       12.65       25.24      0.85 o 
   1   0   1      209.43      225.05      3.17 o 
   2   0   1     4916.21     4877.53    147.90 o 
   3   0   1     1673.76     1691.04     20.66 o 
   4   0   1     1024.95     1049.05     11.62 o 
   5   0   1        8.96        9.46      0.86 o 
   6   0   1      102.94      131.33      8.28 o 
   7   0   1      185.97      210.65      9.15 o 
   8   0   1        0.15       -0.13      0.61 o 
   9   0   1        6.13        4.65      0.61 o 
  10   0   1      340.18      328.55      4.80 o 
  11   0   1        0.02        0.56      0.25 o 
  12   0   1       73.52       77.74      2.84 o 
  13   0   1       46.77       45.23      1.35 o 
  14   0   1       45.07       47.16      1.16 o 
 -14   1   1      113.08      126.93      2.09 o 
 -13   1   1      169.33      184.21      4.41 o 
 -12   1   1       62.82       67.02      2.50 o 
 -11   1   1      203.26      201.29      5.16 o 
 -10   1   1      147.00      138.64      3.99 o 
  -9   1   1      243.07      255.48      5.26 o 
  -8   1   1      103.37      106.10      6.89 o 
  -7   1   1      517.87      560.14     22.77 o 
  -6   1   1       60.57       67.23      3.81 o 
  -5   1   1      657.18      656.10     14.86 o 
  -4   1   1      344.87      327.80      8.59 o 
  -3   1   1     1036.00     1011.96     19.40 o 
  -2   1   1     1573.75     1577.81     27.75 o 
  -1   1   1     6975.21     6617.69    107.27 o 
   0   1   1     4339.94     4222.17     68.40 o 
   1   1   1    10122.68     9330.55    149.96 o 
   2   1   1     1118.95     1143.46     14.40 o 
   3   1   1      548.47      566.75      8.16 o 
   4   1   1       36.32       32.21      1.41 o 
   5   1   1      767.90      822.08     11.97 o 
   6   1   1      210.63      219.29      7.43 o 
   7   1   1      323.46      362.77     29.40 o 
   8   1   1      445.02      472.69     15.81 o 
   9   1   1      123.36      128.71      3.36 o 
  10   1   1       26.76       26.81      1.54 o 
  11   1   1       59.90       59.11      2.43 o 
  12   1   1        5.55        5.39      0.73 o 
  13   1   1        8.21       10.53      0.92 o 
  14   1   1       49.66       54.31      1.15 o 
 -12   2   1       16.72       20.57      1.22 o 
 -11   2   1      615.77      657.84     12.55 o 
 -10   2   1      342.81      357.52      7.63 o 
  -9   2   1      275.44      274.52     12.24 o 
  -8   2   1      189.15      198.82     13.25 o 
  -7   2   1      762.82      774.57     19.24 o 
  -6   2   1       34.05       39.97      3.30 o 
  -5   2   1      345.99      352.65     10.48 o 
  -4   2   1      218.04      233.74      7.66 o 
  -3   2   1      705.43      709.81     15.50 o 
  -2   2   1     3093.40     3064.62     35.95 o 
  -1   2   1     3909.84     3841.24     64.35 o 
   0   2   1     7869.91     7674.74    124.56 o 
   1   2   1     5169.84     5163.76     67.26 o 
   2   2   1     4010.27     4054.26     47.49 o 
   3   2   1     2026.37     2056.14     25.61 o 
   4   2   1      291.25      321.64      9.37 o 
   5   2   1       56.87       62.89      3.19 o 
   6   2   1      287.64      336.98     10.68 o 
   7   2   1      440.56      529.89     14.84 o 
   8   2   1       25.49       21.97      3.10 o 
   9   2   1        7.29        8.32      1.32 o 
  10   2   1       61.03       64.79      2.46 o 
  11   2   1      305.69      335.22      7.35 o 
  12   2   1       15.45       17.52      1.15 o 
  13   2   1      217.18      255.55      5.36 o 
  -9   3   1      101.85      109.96      7.53 o 
  -8   3   1       42.19       51.55      4.40 o 
  -7   3   1      150.24      162.10      7.86 o 
  -6   3   1      593.25      635.05     17.35 o 
  -5   3   1       42.89       49.25      3.85 o 
  -4   3   1      546.67      589.44     15.26 o 
  -3   3   1      636.41      660.42     15.80 o 
  -2   3   1      340.74      368.45     10.03 o 
  -1   3   1       78.08       82.63      3.79 o 
   0   3   1     1099.46     1134.20     21.61 o 
   1   3   1       36.39       41.66      1.66 o 
   2   3   1        0.94        9.48      3.02 o 
   3   3   1      250.41      268.38      5.50 o 
   4   3   1     1220.68     1407.61     54.24 o 
   5   3   1      306.29      321.66     10.77 o 
   6   3   1      135.80      140.35      7.04 o 
   7   3   1      141.31      159.48      7.91 o 
   8   3   1      346.34      368.17     12.94 o 
   9   3   1      157.11      166.34      9.30 o 
  -8   4   1      146.95      146.91      8.11 o 
  -7   4   1      300.96      326.27     12.58 o 
  -6   4   1      530.36      541.16     16.59 o 
  -5   4   1      468.32      488.40     15.02 o 
  -4   4   1      242.10      244.35      9.44 o 
  -3   4   1     1300.23     1457.96     30.38 o 
  -2   4   1       50.58       51.45      2.21 o 
  -1   4   1     1096.22     1201.09     17.07 o 
   0   4   1     1983.98     2176.91     39.23 o 
   1   4   1     1071.85     1205.87     17.93 o 
   2   4   1       25.32       26.14      1.40 o 
   3   4   1      785.30      943.91     29.51 o 
   4   4   1      186.41      202.83      8.53 o 
   5   4   1       29.35       28.19      3.25 o 
   6   4   1        9.30       11.98      2.24 o 
   7   4   1      333.44      356.05     13.33 o 
   8   4   1      104.34      106.66      6.84 o 
  -7   5   1      239.68      240.25     10.97 o 
  -6   5   1       47.84       57.22      5.04 o 
  -5   5   1      359.04      365.88     13.45 o 
  -4   5   1      706.74      721.81     19.80 o 
  -3   5   1      670.30      717.03     19.04 o 
  -2   5   1       28.15       41.55      2.19 o 
  -1   5   1      769.53      905.85     22.46 o 
   0   5   1      174.30      172.30      4.84 o 
   1   5   1      772.74      963.43     29.29 o 
   2   5   1      312.04      351.91     11.74 o 
   3   5   1      381.59      420.69     13.64 o 
   4   5   1     1228.39     1226.28     28.74 o 
   5   5   1      467.80      494.94     16.07 o 
   6   5   1       59.61       56.07      5.04 o 
   7   5   1      191.33      203.10     10.09 o 
  -6   6   1      142.50      131.52      8.07 o 
  -5   6   1       29.86       28.50      3.60 o 
  -4   6   1       18.88       18.29      2.81 o 
  -3   6   1       22.21       25.90      3.21 o 
  -2   6   1      128.59      130.27      6.99 o 
  -1   6   1       34.35       33.54      2.18 o 
   0   6   1      113.18      135.74      4.56 o 
   1   6   1       83.00       77.38      5.11 o 
   2   6   1      197.10      199.97      8.97 o 
   3   6   1      239.29      221.05      9.91 o 
   4   6   1       25.20       23.52      3.27 o 
   5   6   1       38.99       39.23      4.33 o 
   6   6   1      151.28      162.83      9.19 o 
  -4   7   1      119.08      125.38      7.69 o 
  -3   7   1       28.86       33.45      3.83 o 
  -2   7   1       91.28       99.50      6.30 o 
  -1   7   1      122.79      123.16      6.71 o 
   1   7   1      145.42      143.08      7.46 o 
   2   7   1      332.00      335.92     12.65 o 
   3   7   1      261.14      255.90     11.17 o 
   4   7   1       74.69       79.40      6.15 o 
  -4 -11   2       12.87       15.65      0.73 o 
  -3 -11   2       23.25       28.09      1.08 o 
  -2 -11   2       87.37      102.81      1.74 o 
  -1 -11   2       25.10       24.89      0.74 o 
   0 -11   2        4.59        4.63      0.32 o 
   1 -11   2       38.10       39.57      1.46 o 
   2 -11   2        8.18       10.03      0.70 o 
   3 -11   2       14.25       16.68      0.84 o 
   4 -11   2        0.98        1.04      0.22 o 
  -7 -10   2       83.81       86.01      2.14 o 
  -6 -10   2        0.73        0.97      0.25 o 
  -5 -10   2       31.64       36.42      1.08 o 
  -4 -10   2       32.81       34.86      1.15 o 
  -3 -10   2       14.54       13.69      0.56 o 
  -2 -10   2       42.70       41.80      1.03 o 
  -1 -10   2       11.80       11.74      0.53 o 
   0 -10   2        8.85        8.33      0.58 o 
   1 -10   2       55.72       58.63      1.75 o 
   2 -10   2       39.33       37.04      1.32 o 
   3 -10   2      153.55      152.11      2.79 o 
   4 -10   2       17.42       18.84      0.80 o 
   5 -10   2      147.74      149.44      2.57 o 
   6 -10   2       41.22       53.67      1.82 o 
   7 -10   2      183.54      213.62      4.22 o 
  -8  -9   2      103.87      110.85      4.82 o 
  -7  -9   2      179.24      192.80      2.22 o 
  -6  -9   2        6.17        8.44      0.39 o 
  -5  -9   2      145.59      143.21      2.72 o 
  -4  -9   2      246.45      264.29      2.98 o 
  -3  -9   2      323.28      320.62      5.15 o 
  -2  -9   2      165.37      147.02      3.61 o 
  -1  -9   2       26.92       26.85      1.05 o 
   0  -9   2       91.40       82.08      2.12 o 
   1  -9   2       60.24       55.29      1.17 o 
   2  -9   2       80.06       71.58      2.30 o 
   3  -9   2      206.64      199.11      3.02 o 
   4  -9   2      158.88      150.39      2.46 o 
   5  -9   2        5.61        6.74      0.39 o 
   6  -9   2        0.06        0.75      0.18 o 
   7  -9   2       28.78       30.43      0.77 o 
   8  -9   2       17.79       18.94      0.93 o 
 -10  -8   2       10.40       10.94      0.70 o 
  -9  -8   2       23.58       25.55      0.73 o 
  -8  -8   2       28.54       26.62      0.82 o 
  -7  -8   2       68.00       67.52      1.26 o 
  -6  -8   2      146.71      122.05      1.87 o 
  -5  -8   2       27.18       23.23      0.65 o 
  -4  -8   2      260.44      245.07      5.88 o 
  -3  -8   2      101.50      105.48      1.87 o 
  -2  -8   2      180.31      168.95      3.05 o 
  -1  -8   2       12.94       13.46      0.51 o 
   0  -8   2       12.42       12.98      0.51 o 
   1  -8   2       70.50       69.25      1.39 o 
   2  -8   2      515.57      495.27     10.45 o 
   3  -8   2      106.86      108.96      1.87 o 
   4  -8   2      459.86      425.80      5.34 o 
   5  -8   2      193.52      176.13      2.18 o 
   6  -8   2      381.71      341.51      4.36 o 
   7  -8   2       37.56       35.92      0.88 o 
   8  -8   2       21.80       22.85      0.74 o 
   9  -8   2       25.50       23.63      0.57 o 
 -11  -7   2        9.02       10.63      0.48 o 
 -10  -7   2       55.13       57.28      3.63 o 
  -9  -7   2      105.37      105.43      3.13 o 
  -8  -7   2       80.15       80.92      1.52 o 
  -7  -7   2      356.13      327.28      4.27 o 
  -6  -7   2      274.06      242.27      3.04 o 
  -5  -7   2       23.37       16.48      0.56 o 
  -4  -7   2       71.50       75.60      1.25 o 
  -3  -7   2      182.61      171.02      2.47 o 
  -2  -7   2      237.14      223.76      3.08 o 
  -1  -7   2      175.21      169.70      3.75 o 
   0  -7   2       24.49       24.34      0.70 o 
   1  -7   2      116.29      110.00      1.53 o 
   2  -7   2       55.95       57.32      0.95 o 
   3  -7   2      183.97      166.13      2.24 o 
   4  -7   2       42.11       40.36      1.09 o 
   5  -7   2       20.48       21.94      1.64 o 
   6  -7   2      104.92       95.78      1.98 o 
   7  -7   2       45.57       39.75      1.46 o 
   8  -7   2       12.99       13.21      0.54 o 
   9  -7   2       20.66       18.07      0.58 o 
  10  -7   2       28.83       31.86      0.80 o 
  11  -7   2       34.87       38.67      0.92 o 
 -12  -6   2        3.19        3.38      0.31 o 
 -11  -6   2       10.97       12.74      0.51 o 
 -10  -6   2       20.32       19.96      0.77 o 
  -9  -6   2       33.16       37.41      1.09 o 
  -8  -6   2      449.49      431.36      7.15 o 
  -7  -6   2      124.74      117.20      1.84 o 
  -6  -6   2       38.12       37.68      1.11 o 
  -5  -6   2      115.31      117.71      2.03 o 
  -4  -6   2      168.81      157.77      8.51 o 
  -3  -6   2      114.63      111.11      6.95 o 
  -2  -6   2      419.51      376.66     13.68 o 
  -1  -6   2      153.19      167.09      8.60 o 
   1  -6   2      229.99      236.13     10.29 o 
   2  -6   2       25.16       22.55      3.06 o 
   3  -6   2        6.32        6.14      1.66 o 
   4  -6   2      148.15      154.30      3.76 o 
   5  -6   2       14.78        9.50      0.54 o 
   6  -6   2        7.41        6.76      0.36 o 
   7  -6   2      138.28      118.16      1.91 o 
   8  -6   2      175.33      174.40      2.67 o 
   9  -6   2       78.33       80.60      2.26 o 
  10  -6   2       11.61       12.56      0.58 o 
  11  -6   2       85.60       92.42      1.54 o 
  12  -6   2       97.79       94.63      6.33 o 
 -13  -5   2       25.43       28.44      1.03 o 
 -12  -5   2       87.16       89.91      1.33 o 
 -11  -5   2       77.41       72.64      2.12 o 
 -10  -5   2       46.09       43.03      0.99 o 
  -9  -5   2      119.54      119.34      2.04 o 
  -8  -5   2       62.49       59.03      1.08 o 
  -7  -5   2      228.89      218.92      2.36 o 
  -6  -5   2      295.64      275.27      4.47 o 
  -5  -5   2      171.37      152.07      5.71 o 
  -4  -5   2      268.06      289.70      7.94 o 
  -3  -5   2      109.36      117.33      6.55 o 
  -2  -5   2      432.61      398.88     13.04 o 
  -1  -5   2     1192.51     1231.72     27.81 o 
   1  -5   2      371.38      412.21     13.12 o 
   2  -5   2      110.12      104.92      6.06 o 
   3  -5   2      277.93      259.72     10.16 o 
   4  -5   2      523.57      576.90     16.95 o 
   5  -5   2       65.47       65.13      3.61 o 
   6  -5   2      167.59      163.11      4.18 o 
   7  -5   2      606.59      588.62      6.44 o 
   8  -5   2      151.57      137.22      2.05 o 
   9  -5   2       99.23       92.85      1.69 o 
  10  -5   2       69.31       70.20      1.18 o 
  11  -5   2       30.16       33.37      0.72 o 
  12  -5   2       70.52       76.70      1.10 o 
  13  -5   2       29.92       33.64      1.21 o 
 -13  -4   2       80.75       86.46      1.20 o 
 -12  -4   2       41.22       43.05      1.07 o 
 -11  -4   2       76.07       71.74      1.55 o 
 -10  -4   2       34.21       35.53      1.33 o 
  -9  -4   2      679.25      634.87      7.33 o 
  -8  -4   2      689.44      659.39      6.29 o 
  -7  -4   2       28.01       24.03      3.29 o 
  -6  -4   2       49.36       49.13      4.51 o 
  -5  -4   2      392.35      354.77      8.68 o 
  -4  -4   2      173.13      174.12      5.49 o 
  -3  -4   2      291.64      323.99      7.57 o 
  -2  -4   2      383.47      401.28     13.83 o 
  -1  -4   2      365.49      389.47     11.49 o 
   1  -4   2      347.18      362.88     10.90 o 
   2  -4   2      374.03      350.61     10.85 o 
   3  -4   2      143.15      151.58      4.84 o 
   4  -4   2      999.02     1005.41     16.65 o 
   5  -4   2      912.00      880.88     22.32 o 
   6  -4   2       32.57       35.90      3.72 o 
   7  -4   2       38.48       33.96      1.57 o 
   8  -4   2      627.95      587.95      5.54 o 
   9  -4   2      474.37      440.35      4.65 o 
  10  -4   2        5.36        7.49      0.44 o 
  11  -4   2      223.96      209.86      3.09 o 
  12  -4   2       46.56       45.60      1.07 o 
  13  -4   2       52.31       55.64      1.05 o 
 -14  -3   2       62.13       67.46      1.48 o 
 -13  -3   2       30.79       34.50      0.74 o 
 -12  -3   2      233.25      219.25      3.80 o 
 -11  -3   2      343.60      324.43      5.24 o 
 -10  -3   2       58.64       51.34      1.64 o 
  -9  -3   2      191.09      166.51      3.09 o 
  -8  -3   2      113.42      107.70      1.88 o 
  -7  -3   2       71.58       66.96      5.30 o 
  -6  -3   2       87.48       83.98      5.58 o 
  -5  -3   2      858.25      800.31     20.02 o 
  -4  -3   2     1482.84     1559.73     22.92 o 
  -3  -3   2     1093.03     1148.98     18.45 o 
  -2  -3   2       25.75       33.48      1.81 o 
  -1  -3   2      273.66      258.66      5.24 o 
   0  -3   2      454.20      429.77     10.56 o 
   1  -3   2       43.01       37.39      2.63 o 
   2  -3   2      364.55      355.48      6.98 o 
   3  -3   2      924.77      997.29     15.16 o 
   4  -3   2     2270.82     2330.12     31.08 o 
   5  -3   2      460.42      478.96     14.03 o 
   6  -3   2      369.32      345.52     12.07 o 
   7  -3   2      135.13      132.89      7.46 o 
   8  -3   2      745.47      722.43      9.64 o 
   9  -3   2      829.25      749.62      9.20 o 
  10  -3   2      315.30      268.73      3.76 o 
  11  -3   2       86.22       71.39      1.58 o 
  12  -3   2      172.45      161.67      2.50 o 
  13  -3   2       54.02       61.11      1.51 o 
  14  -3   2       46.04       50.80      1.48 o 
 -14  -2   2        1.29        0.79      0.16 o 
 -13  -2   2      187.70      179.05      2.55 o 
 -12  -2   2       75.77       72.40      1.89 o 
 -11  -2   2      211.91      184.23      3.52 o 
 -10  -2   2      229.07      206.33      3.81 o 
  -9  -2   2      381.89      346.98      5.30 o 
  -8  -2   2        6.58        3.96      1.39 o 
  -7  -2   2      305.59      292.88     11.35 o 
  -6  -2   2       17.08       15.69      1.37 o 
  -5  -2   2      873.02      890.52     45.68 o 
  -4  -2   2      158.68      167.69      3.49 o 
  -3  -2   2      676.67      707.13      9.85 o 
  -2  -2   2     1886.13     1809.11     16.05 o 
  -1  -2   2      309.50      291.12      5.29 o 
   0  -2   2     3413.55     3215.74     54.39 o 
   1  -2   2      561.96      557.12     11.13 o 
   2  -2   2      833.39      806.73      9.52 o 
   3  -2   2      463.99      471.02      8.07 o 
   4  -2   2       35.12       53.77      3.38 o 
   5  -2   2      135.05      163.10      6.80 o 
   6  -2   2      511.00      509.03     14.64 o 
   7  -2   2        7.88        9.45      1.84 o 
   8  -2   2       37.18       39.67      4.02 o 
   9  -2   2       58.00       52.09      1.51 o 
  10  -2   2      371.08      344.97      5.50 o 
  11  -2   2       75.64       65.25      1.52 o 
  12  -2   2       39.83       40.73      1.22 o 
  13  -2   2       31.96       32.01      0.87 o 
  14  -2   2        3.54        4.56      0.34 o 
 -14  -1   2       27.92       32.40      0.96 o 
 -13  -1   2       25.25       24.87      0.92 o 
 -12  -1   2       64.56       57.28      1.63 o 
 -11  -1   2      309.96      262.62      4.46 o 
 -10  -1   2      248.15      228.28      4.03 o 
  -9  -1   2       70.82       69.24      1.74 o 
  -8  -1   2       12.64        8.85      2.02 o 
  -7  -1   2      241.56      249.46     10.23 o 
  -6  -1   2      545.22      573.39     15.85 o 
  -5  -1   2      347.91      339.28     12.41 o 
  -4  -1   2       87.55       81.65      2.48 o 
  -3  -1   2     1471.08     1469.37     27.27 o 
  -2  -1   2    13665.63    11971.72    532.29 o 
  -1  -1   2     4756.93     4586.62     42.11 o 
   0  -1   2     2688.67     2532.83     24.53 o 
   1  -1   2     3068.86     2955.96     24.53 o 
   2  -1   2    10614.61     9885.10     79.97 o 
   3  -1   2     3202.04     3137.65     30.57 o 
   4  -1   2      140.11      141.47      2.29 o 
   5  -1   2       28.61       27.90      2.63 o 
   6  -1   2      197.57      205.34      8.42 o 
   7  -1   2      147.66      143.22      5.14 o 
   8  -1   2      380.51      369.76      9.51 o 
   9  -1   2      164.76      149.20      2.77 o 
  10  -1   2       14.80       12.30      0.76 o 
  11  -1   2       42.21       40.82      1.48 o 
  12  -1   2        2.84        3.03      0.33 o 
  13  -1   2       53.08       54.51      1.17 o 
  14  -1   2      138.44      155.20      2.54 o 
 -14   0   2       56.12       57.60      1.32 o 
 -13   0   2      115.65      121.46      3.42 o 
 -12   0   2      151.27      155.88      4.44 o 
 -11   0   2       20.67       20.72      0.96 o 
 -10   0   2       42.93       37.01      1.29 o 
  -9   0   2      135.85      126.68      3.35 o 
  -8   0   2      908.84      894.76     24.01 o 
  -7   0   2     1383.32     1535.04    116.27 o 
  -6   0   2       25.18       24.77      1.64 o 
  -5   0   2      352.30      330.41      6.50 o 
  -4   0   2       12.86       21.60      6.58 o 
  -3   0   2      713.77      719.77     14.03 o 
  -2   0   2      250.95      248.31      5.80 o 
  -1   0   2       87.45       99.51      2.85 o 
   0   0   2     9764.73     9246.73    122.95 o 
   1   0   2      110.09      129.55      2.35 o 
   2   0   2       27.70       26.36      1.93 o 
   3   0   2     1568.29     1628.54     20.20 o 
   4   0   2       63.68       52.21      1.66 o 
   5   0   2       55.34       69.45      2.50 o 
   6   0   2      875.09      873.60     20.91 o 
   7   0   2      204.93      237.27      9.79 o 
   8   0   2        7.05        6.43      1.66 o 
   9   0   2       35.65       33.17      1.61 o 
  10   0   2      300.95      279.10      4.57 o 
  11   0   2       53.17       57.82      1.65 o 
  12   0   2        1.58        1.72      0.35 o 
  13   0   2       15.86       17.52      0.82 o 
  14   0   2       44.51       48.93      1.15 o 
 -14   1   2       27.80       33.69      0.87 o 
 -13   1   2       24.59       26.88      1.33 o 
 -12   1   2       64.59       62.66      2.38 o 
 -11   1   2      309.91      289.80      6.66 o 
 -10   1   2      248.70      252.46      5.98 o 
  -9   1   2       68.84       72.67      2.36 o 
  -8   1   2       12.59        9.93      2.09 o 
  -7   1   2      241.34      277.50     11.90 o 
  -6   1   2      545.22      610.45     14.81 o 
  -5   1   2      351.30      325.20      9.19 o 
  -4   1   2       87.22       78.83      3.65 o 
  -3   1   2     1478.24     1488.80     27.23 o 
  -2   1   2    13663.49    12606.43    203.59 o 
  -1   1   2     4770.74     4466.21     73.32 o 
   0   1   2     2688.49     2559.82     42.27 o 
   1   1   2     3064.42     3131.52     44.49 o 
   2   1   2    10615.01    10291.00    129.99 o 
   3   1   2     3203.24     3236.96     38.85 o 
   4   1   2      140.36      151.88      3.59 o 
   5   1   2       28.96       32.08      1.63 o 
   6   1   2      197.09      237.56      5.37 o 
   7   1   2      148.90      155.08      7.69 o 
   8   1   2      379.89      378.40     13.78 o 
   9   1   2      163.80      155.54      4.92 o 
  10   1   2       14.79       13.51      1.13 o 
  11   1   2       42.36       42.91      2.05 o 
  12   1   2        2.85        3.28      0.54 o 
  13   1   2       53.07       59.40      1.50 o 
  14   1   2      137.97      162.51      3.51 o 
 -11   2   2      210.47      223.28      5.32 o 
 -10   2   2      227.77      246.00      5.70 o 
  -9   2   2      382.09      383.63     14.78 o 
  -8   2   2        6.66        4.76      0.96 o 
  -7   2   2      305.74      326.02     10.99 o 
  -6   2   2       16.71       13.75      1.96 o 
  -5   2   2      872.52      905.79     20.32 o 
  -4   2   2      157.35      168.63      6.36 o 
  -3   2   2      677.04      727.86     16.02 o 
  -2   2   2     1878.09     1878.83     33.98 o 
  -1   2   2      309.62      312.68      7.72 o 
   0   2   2     3416.24     3367.43     56.14 o 
   1   2   2      559.26      607.81     11.21 o 
   2   2   2      842.12      859.46     12.10 o 
   3   2   2      464.80      486.81      7.90 o 
   4   2   2       34.60       36.71      2.05 o 
   5   2   2      135.64      186.51      4.47 o 
   6   2   2      513.22      562.66     15.00 o 
   7   2   2        7.83        6.94      1.42 o 
   8   2   2       37.52       42.58      4.25 o 
   9   2   2       58.06       56.27      2.04 o 
  10   2   2      369.80      393.38      8.36 o 
  11   2   2       75.52       77.34      2.77 o 
  12   2   2       39.47       46.35      1.95 o 
  13   2   2       31.83       36.14      1.45 o 
  -9   3   2      188.65      191.81      6.74 o 
  -8   3   2      112.73      114.90      6.80 o 
  -7   3   2       73.40       74.40      5.24 o 
  -6   3   2       87.45       87.27      5.45 o 
  -5   3   2      851.62      867.24     20.88 o 
  -4   3   2     1484.31     1634.06     32.95 o 
  -3   3   2     1095.02     1190.51     24.85 o 
  -2   3   2       26.15       23.57      2.15 o 
  -1   3   2      273.42      276.84      7.85 o 
   0   3   2      454.38      470.07     10.69 o 
   1   3   2       43.25       45.93      2.20 o 
   2   3   2      365.35      405.41      6.04 o 
   3   3   2      922.53     1062.57     15.25 o 
   4   3   2     2270.87     2576.33     75.16 o 
   5   3   2      461.02      515.30     14.67 o 
   6   3   2      369.19      381.06     12.53 o 
   7   3   2      136.82      145.87      7.48 o 
   8   3   2      743.83      824.06     21.76 o 
   9   3   2      830.03      836.72     23.78 o 
  -8   4   2      689.64      713.39     20.52 o 
  -7   4   2       27.94       29.72      3.58 o 
  -6   4   2       49.28       50.60      4.42 o 
  -5   4   2      392.69      380.53     12.90 o 
  -4   4   2      173.65      187.86      8.16 o 
  -3   4   2      290.79      340.26     11.00 o 
  -2   4   2      381.34      431.01     12.17 o 
  -1   4   2      365.26      422.53      7.92 o 
   0   4   2      301.12      345.12      6.86 o 
   1   4   2      349.76      423.79     17.97 o 
   2   4   2      374.89      379.02     11.56 o 
   3   4   2      143.49      166.83      4.50 o 
   4   4   2      996.65     1059.09     24.92 o 
   5   4   2      912.16      918.58     23.02 o 
   6   4   2       33.58       34.06      3.68 o 
   7   4   2       38.29       35.95      3.91 o 
   8   4   2      631.33      662.21     19.62 o 
  -7   5   2      227.72      231.53     10.74 o 
  -6   5   2      298.07      289.81     11.98 o 
  -5   5   2      173.22      159.74      8.35 o 
  -4   5   2      266.97      297.21     11.46 o 
  -3   5   2      110.66      120.38      6.60 o 
  -2   5   2      430.77      462.58     13.03 o 
  -1   5   2     1187.82     1384.33     20.22 o 
   0   5   2      224.09      284.66      7.43 o 
   1   5   2      372.22      473.53     19.27 o 
   2   5   2      110.73      109.76      6.14 o 
   3   5   2      278.06      268.89     10.55 o 
   4   5   2      523.67      591.93     17.68 o 
   5   5   2       65.44       68.56      5.38 o 
   6   5   2      167.99      166.63      8.91 o 
   7   5   2      605.34      621.35     19.47 o 
  -6   6   2       38.02       35.92      4.12 o 
  -5   6   2      115.81      116.03      7.38 o 
  -4   6   2      169.16      165.33      8.62 o 
  -3   6   2      114.33      117.71      6.95 o 
  -2   6   2      418.82      425.58     13.84 o 
  -1   6   2      154.88      195.45      5.71 o 
   0   6   2      566.66      655.44     19.04 o 
   1   6   2      229.69      273.17     10.56 o 
   2   6   2       25.80       25.12      3.13 o 
   3   6   2        6.08        5.42      1.60 o 
   4   6   2      148.21      154.41      8.49 o 
   5   6   2       14.47        8.14      2.03 o 
   6   6   2        7.24        5.23      1.72 o 
  -4   7   2       70.85       82.19      6.05 o 
  -3   7   2      183.67      182.24      9.06 o 
  -2   7   2      235.49      237.66     10.05 o 
   1   7   2      117.29      111.82      6.67 o 
   2   7   2       56.54       55.79      4.80 o 
   3   7   2      184.45      179.60      9.22 o 
  -3 -11   3        9.40       11.72      0.64 o 
  -2 -11   3       50.71       55.89      1.13 o 
  -1 -11   3       19.93       24.84      0.71 o 
   0 -11   3       86.37       88.07      2.38 o 
   1 -11   3       37.55       38.77      1.43 o 
   2 -11   3       32.19       34.04      1.28 o 
   3 -11   3        7.49        7.94      0.55 o 
  -7 -10   3      276.06      336.70      6.19 o 
  -6 -10   3       38.73       40.38      1.46 o 
  -5 -10   3       92.02      106.39      1.61 o 
  -4 -10   3       59.87       55.30      1.14 o 
  -3 -10   3       39.39       38.37      0.93 o 
  -2 -10   3      146.93      150.25      2.86 o 
  -1 -10   3       53.62       51.14      1.59 o 
   0 -10   3       32.98       36.67      0.95 o 
   1 -10   3       34.07       32.53      0.82 o 
   2 -10   3      104.48      109.78      2.26 o 
   3 -10   3       18.98       19.30      0.90 o 
   4 -10   3       38.40       33.47      0.85 o 
   5 -10   3       35.20       36.47      0.83 o 
   6 -10   3       32.06       35.07      1.05 o 
  -8  -9   3       23.82       25.38      0.82 o 
  -7  -9   3       33.67       35.43      0.85 o 
  -6  -9   3      177.19      181.47      2.21 o 
  -5  -9   3        8.01        8.53      0.37 o 
  -4  -9   3        0.85        0.59      0.22 o 
  -3  -9   3        9.18        7.48      0.42 o 
  -2  -9   3      205.53      176.13      3.41 o 
  -1  -9   3      125.97      113.59      2.72 o 
   0  -9   3      114.40       99.64      1.99 o 
   1  -9   3      402.70      394.73      8.40 o 
   2  -9   3      281.94      250.68      3.07 o 
   3  -9   3       16.39       14.53      0.59 o 
   4  -9   3       10.51       11.12      0.50 o 
   5  -9   3        5.57        5.66      0.36 o 
   6  -9   3      246.19      250.56      3.23 o 
   7  -9   3        0.60        1.75      0.19 o 
   8  -9   3       34.22       40.15      2.21 o 
 -10  -8   3       37.44       41.62      1.40 o 
  -9  -8   3       37.52       40.05      1.00 o 
  -8  -8   3        8.13        7.88      0.46 o 
  -7  -8   3       62.61       50.58      1.07 o 
  -6  -8   3       10.64       11.33      0.52 o 
  -5  -8   3       76.19       66.12      1.73 o 
  -4  -8   3      116.73      112.20      4.69 o 
  -3  -8   3      145.75      137.18      2.50 o 
  -2  -8   3      482.05      471.84      6.53 o 
  -1  -8   3       66.14       62.24      1.50 o 
   0  -8   3       91.54       86.55      1.81 o 
   1  -8   3      202.04      179.75      3.03 o 
   2  -8   3      456.99      443.86      5.23 o 
   3  -8   3      247.39      221.29      3.22 o 
   4  -8   3       20.59       17.50      0.59 o 
   5  -8   3       29.35       23.97      0.69 o 
   6  -8   3      121.85      111.47      2.53 o 
   7  -8   3        5.03        2.57      0.26 o 
   8  -8   3       65.74       66.15      1.63 o 
   9  -8   3       41.06       45.71      1.62 o 
 -11  -7   3       13.44       14.49      0.78 o 
 -10  -7   3        9.58       10.36      0.57 o 
  -9  -7   3       98.56      103.19      3.03 o 
  -8  -7   3       33.87       32.88      1.03 o 
  -7  -7   3       67.76       56.21      1.21 o 
  -6  -7   3      111.72       88.02      1.59 o 
  -5  -7   3      192.50      168.89      2.37 o 
  -4  -7   3      432.84      377.64      4.90 o 
  -3  -7   3      226.67      222.65      3.96 o 
  -2  -7   3      211.76      201.26      2.59 o 
  -1  -7   3      166.53      171.18      2.46 o 
   0  -7   3       78.26       66.23      1.09 o 
   1  -7   3       50.37       56.21      2.12 o 
   2  -7   3      313.57      308.64      3.09 o 
   3  -7   3      724.66      674.64      6.27 o 
   4  -7   3      224.95      188.73      2.56 o 
   5  -7   3      280.99      242.72      4.08 o 
   6  -7   3      176.83      143.41      2.17 o 
   7  -7   3      192.83      171.94      3.49 o 
   8  -7   3       87.88       84.54      2.12 o 
   9  -7   3       70.02       77.71      2.68 o 
  10  -7   3       22.51       23.24      0.67 o 
  11  -7   3       11.03       13.96      0.71 o 
 -12  -6   3       15.41       17.92      0.64 o 
 -11  -6   3       27.77       25.07      0.71 o 
 -10  -6   3       39.38       37.15      0.97 o 
  -9  -6   3      156.86      149.12      2.85 o 
  -8  -6   3        0.54        0.88      0.25 o 
  -7  -6   3      140.42      133.14      2.81 o 
  -6  -6   3      282.53      245.97      3.52 o 
  -5  -6   3       59.04       53.59      1.29 o 
  -4  -6   3       46.51       47.18      1.17 o 
  -3  -6   3       98.84       90.54      6.21 o 
  -2  -6   3        1.20        6.52      1.65 o 
  -1  -6   3       71.00       56.60      4.83 o 
   0  -6   3      191.41      196.56      6.59 o 
   1  -6   3      232.97      214.49      9.68 o 
   2  -6   3      300.62      290.22     11.51 o 
   3  -6   3       55.83       55.83      4.77 o 
   4  -6   3      102.61       96.78      1.56 o 
   5  -6   3       99.68       89.00      1.51 o 
   6  -6   3      126.06      113.30      1.85 o 
   7  -6   3      220.81      212.85      3.42 o 
   8  -6   3      137.33      128.38      2.18 o 
   9  -6   3        9.84        8.80      0.44 o 
  10  -6   3       33.74       34.79      0.97 o 
  11  -6   3       10.13        9.42      0.43 o 
  12  -6   3       68.53       84.41      2.22 o 
 -13  -5   3       53.72       56.96      1.14 o 
 -12  -5   3       77.62       81.21      1.44 o 
 -11  -5   3        3.24        3.29      0.32 o 
 -10  -5   3       48.62       48.35      1.67 o 
  -9  -5   3      148.26      145.36      2.11 o 
  -8  -5   3     1269.82     1173.55      9.46 o 
  -7  -5   3      487.80      451.13      4.06 o 
  -6  -5   3       59.35       52.03      1.23 o 
  -5  -5   3      111.86      105.04      4.67 o 
  -4  -5   3      143.13      147.82      5.88 o 
  -3  -5   3      153.39      138.49      7.18 o 
  -2  -5   3      457.36      474.56     14.52 o 
  -1  -5   3      912.43      894.34     22.07 o 
   1  -5   3      424.58      394.45     12.71 o 
   2  -5   3       50.41       58.13      4.42 o 
   3  -5   3       32.13       29.59      3.20 o 
   4  -5   3      722.11      712.38     19.39 o 
   5  -5   3      338.89      319.96     11.99 o 
   6  -5   3       24.81       23.99      0.82 o 
   7  -5   3      497.22      444.52      5.24 o 
   8  -5   3      115.60      110.92      1.78 o 
   9  -5   3       10.48        9.18      0.69 o 
  10  -5   3      145.30      133.99      2.60 o 
  11  -5   3      122.60      133.88      1.87 o 
  12  -5   3       16.85       17.68      0.55 o 
  13  -5   3      142.02      152.15      3.25 o 
 -13  -4   3       45.87       50.54      0.85 o 
 -12  -4   3       20.71       21.24      0.73 o 
 -11  -4   3       62.89       61.59      1.74 o 
 -10  -4   3      453.38      404.16      6.21 o 
  -9  -4   3      168.75      161.51      2.88 o 
  -8  -4   3      137.84      127.95      1.87 o 
  -7  -4   3      269.90      291.20      4.69 o 
  -6  -4   3      173.36      160.02      8.37 o 
  -5  -4   3      203.00      208.65      6.37 o 
  -4  -4   3       22.00       31.92      2.27 o 
  -3  -4   3      863.83      936.74     15.81 o 
  -2  -4   3        5.91        6.72      1.54 o 
  -1  -4   3     1157.42     1176.22     27.99 o 
   0  -4   3      160.06      186.87      7.07 o 
   1  -4   3      563.63      543.08     14.23 o 
   2  -4   3       97.92       94.12      5.05 o 
   3  -4   3     1108.13     1156.74     17.99 o 
   4  -4   3      223.46      271.17      7.02 o 
   5  -4   3      156.60      160.80      5.44 o 
   6  -4   3      399.32      387.82     13.50 o 
   7  -4   3      197.39      185.24      2.65 o 
   8  -4   3      485.89      451.58      4.50 o 
   9  -4   3       50.24       50.41      1.12 o 
  10  -4   3       63.94       58.89      1.43 o 
  11  -4   3      134.56      131.69      2.25 o 
  12  -4   3      226.33      236.12      2.71 o 
  13  -4   3       46.59       48.23      1.13 o 
 -14  -3   3       23.32       28.59      0.62 o 
 -13  -3   3      190.40      190.73      2.59 o 
 -12  -3   3      124.29      121.13      2.54 o 
 -11  -3   3       35.25       34.73      1.31 o 
 -10  -3   3       90.45       83.11      2.17 o 
  -9  -3   3      120.97      110.73      2.41 o 
  -8  -3   3      132.07      131.98      2.15 o 
  -7  -3   3      154.40      147.75      8.06 o 
  -6  -3   3      480.46      446.08     14.38 o 
  -5  -3   3      480.78      497.76     40.07 o 
  -4  -3   3      225.21      283.34      4.25 o 
  -3  -3   3      505.10      540.40      6.49 o 
  -2  -3   3      822.23      897.32     11.48 o 
  -1  -3   3      211.58      211.10      3.90 o 
   0  -3   3      542.58      576.01     13.51 o 
   1  -3   3      205.40      234.70     20.78 o 
   2  -3   3      426.19      416.75      6.40 o 
   3  -3   3      525.94      507.99      9.22 o 
   4  -3   3      685.88      728.72     12.39 o 
   5  -3   3     1349.72     1394.51     29.87 o 
   6  -3   3       47.20       42.19      3.79 o 
   7  -3   3       70.38       67.26      5.15 o 
   8  -3   3      162.71      157.51      2.40 o 
   9  -3   3      197.74      169.53      2.59 o 
  10  -3   3      437.66      392.30      4.97 o 
  11  -3   3      152.23      146.38      2.45 o 
  12  -3   3       40.20       40.82      1.08 o 
  13  -3   3      181.41      183.75      2.13 o 
 -14  -2   3        3.26        3.87      0.25 o 
 -13  -2   3      123.13      121.31      2.56 o 
 -12  -2   3      133.24      125.60      2.63 o 
 -11  -2   3      295.40      268.55      4.58 o 
 -10  -2   3       48.80       47.29      1.56 o 
  -9  -2   3       32.86       30.24      1.15 o 
  -8  -2   3      284.73      280.86     11.89 o 
  -7  -2   3      527.44      503.33     15.85 o 
  -6  -2   3      861.98      943.57     69.52 o 
  -5  -2   3       33.07       21.32      1.53 o 
  -4  -2   3     1159.77     1210.20     24.91 o 
  -3  -2   3     1501.71     1535.03     14.29 o 
  -2  -2   3     2488.17     2521.55     21.96 o 
  -1  -2   3     1591.30     1589.05     23.65 o 
   0  -2   3      816.41      832.29     11.44 o 
   1  -2   3      275.46      288.62      5.34 o 
   2  -2   3     1101.63     1125.85     10.90 o 
   3  -2   3     4058.17     4080.20     40.33 o 
   4  -2   3     1238.19     1313.44     26.34 o 
   5  -2   3      506.79      510.90     13.71 o 
   6  -2   3     1112.01     1108.65     25.08 o 
   7  -2   3      152.02      152.34      7.58 o 
   8  -2   3       40.19       50.49      4.50 o 
   9  -2   3      123.60      110.11      2.34 o 
  10  -2   3      189.95      169.07      2.74 o 
  11  -2   3      105.53       93.44      1.87 o 
  12  -2   3       17.32       15.62      0.68 o 
  13  -2   3      115.85      123.08      1.92 o 
  14  -2   3       26.04       29.30      0.82 o 
 -14  -1   3        1.28        1.17      0.24 o 
 -13  -1   3       71.98       69.37      1.64 o 
 -12  -1   3      190.77      180.17      3.32 o 
 -11  -1   3       25.45       23.29      1.06 o 
 -10  -1   3      313.94      268.89      4.55 o 
  -9  -1   3       22.24       21.38      3.46 o 
  -8  -1   3        4.47        4.04      1.41 o 
  -7  -1   3      230.53      237.15      9.94 o 
  -6  -1   3      382.25      391.25     12.34 o 
  -5  -1   3      711.86      737.32     17.52 o 
  -4  -1   3      694.51      717.36     16.10 o 
  -3  -1   3     3234.72     3057.44     81.70 o 
  -2  -1   3     8925.59     8393.24     94.23 o 
  -1  -1   3     1717.97     1672.41     13.08 o 
   0  -1   3      706.09      687.21     12.17 o 
   1  -1   3     2754.17     2630.37     22.06 o 
   2  -1   3     6866.64     6496.02     59.12 o 
   3  -1   3     2805.52     2841.45     21.89 o 
   4  -1   3     4412.29     4381.44     56.53 o 
   5  -1   3      862.38      892.25     11.45 o 
   6  -1   3      134.63      135.26      4.55 o 
   7  -1   3      474.78      496.62     13.07 o 
   8  -1   3      121.57      117.67      6.80 o 
   9  -1   3      344.25      336.03      4.86 o 
  10  -1   3      319.75      299.46      4.91 o 
  11  -1   3       15.87       15.25      0.70 o 
  12  -1   3        7.03        7.12      0.47 o 
  13  -1   3       17.63       18.39      0.63 o 
  14  -1   3       26.43       29.30      0.84 o 
 -14   0   3       19.37       19.42      0.70 o 
 -13   0   3       10.06       10.51      0.87 o 
 -12   0   3       19.21       19.11      0.87 o 
 -11   0   3      878.96      834.98     11.02 o 
 -10   0   3      101.22       90.28      2.58 o 
  -9   0   3       30.26       30.80      1.09 o 
  -8   0   3      157.03      155.97      8.47 o 
  -7   0   3      181.72      188.47      9.15 o 
  -6   0   3       25.56       31.66      6.08 o 
  -5   0   3     5082.03     5191.27     76.75 o 
  -4   0   3     1328.68     1334.04     17.98 o 
  -3   0   3     1606.58     1684.84     41.28 o 
  -2   0   3    14722.50    13207.74    213.07 o 
  -1   0   3     2053.33     2009.93     34.99 o 
   0   0   3        6.07       12.88      5.80 o 
   1   0   3      959.12      978.63     12.55 o 
   2   0   3    20969.76    19239.88    218.45 o 
   3   0   3     2073.89     2174.53     25.35 o 
   4   0   3       14.66       25.34      1.30 o 
   5   0   3     1680.99     1766.10     40.23 o 
   6   0   3      632.64      709.96     17.11 o 
   7   0   3       19.32       24.21      2.97 o 
   8   0   3       91.63       91.22      6.28 o 
   9   0   3      129.40      124.17      2.31 o 
  10   0   3       12.21       18.01      3.33 o 
  11   0   3       37.69       36.01      1.35 o 
  12   0   3        5.14        5.56      0.54 o 
  13   0   3       27.43       31.60      1.07 o 
  14   0   3        6.52        9.06      0.44 o 
 -14   1   3        1.32        1.08      0.31 o 
 -13   1   3       71.67       79.17      2.43 o 
 -12   1   3      190.43      200.51      4.95 o 
 -11   1   3       25.21       24.01      1.46 o 
 -10   1   3      313.93      300.36      6.79 o 
  -9   1   3       21.99       21.76      1.39 o 
  -8   1   3        4.35        5.87      1.01 o 
  -7   1   3      229.50      258.54      9.30 o 
  -6   1   3      382.06      411.21     11.56 o 
  -5   1   3      710.89      726.74     16.49 o 
  -4   1   3      695.45      707.92     15.51 o 
  -3   1   3     3237.10     3148.10     54.12 o 
  -2   1   3     8919.18     8285.96    135.20 o 
  -1   1   3     1718.31     1608.61     28.25 o 
   0   1   3      707.35      696.19     13.10 o 
   1   1   3     2754.05     2737.21     32.12 o 
   2   1   3     6879.50     6735.60     77.51 o 
   3   1   3     2806.96     2905.36     34.39 o 
   4   1   3     4402.95     4626.79     55.24 o 
   5   1   3      863.57      943.73     25.53 o 
   6   1   3      136.69      154.11      3.64 o 
   7   1   3      475.06      539.12     42.22 o 
   8   1   3      123.79      117.74      7.16 o 
   9   1   3      342.95      341.21      6.57 o 
  10   1   3      318.81      303.35      7.02 o 
  11   1   3       15.75       16.98      0.90 o 
  12   1   3        7.03        7.90      0.58 o 
  13   1   3       17.71       19.65      1.50 o 
  14   1   3       26.17       28.83      1.09 o 
 -14   2   3        3.27        3.75      0.36 o 
  -9   2   3       33.70       39.55      4.42 o 
  -8   2   3      286.41      317.98      8.48 o 
  -7   2   3      523.61      553.79     15.60 o 
  -6   2   3      860.89      907.33     21.22 o 
  -5   2   3       32.75       23.10      2.40 o 
  -4   2   3     1160.12     1226.44     25.14 o 
  -3   2   3     1505.27     1535.70     29.43 o 
  -2   2   3     2484.88     2521.44     44.44 o 
  -1   2   3     1587.27     1594.15     28.81 o 
   0   2   3      816.10      855.30     16.22 o 
   1   2   3      278.08      305.76      6.61 o 
   2   2   3     1102.41     1180.01     22.32 o 
   3   2   3     4061.85     4190.72     50.59 o 
   4   2   3     1239.53     1371.62     18.95 o 
   5   2   3      507.63      556.85     10.77 o 
   6   2   3     1112.02     1221.01     17.92 o 
   7   2   3      151.61      174.80      7.66 o 
   8   2   3       40.81       45.84      4.43 o 
   9   2   3      124.06      120.72      3.26 o 
  10   2   3      189.92      189.36      4.93 o 
  11   2   3      104.45      102.97      3.30 o 
  12   2   3       17.30       17.97      1.18 o 
  13   2   3      115.50      135.96      3.32 o 
  -9   3   3      120.63      128.03      5.40 o 
  -8   3   3      132.30      139.25      7.62 o 
  -7   3   3      154.61      144.19      7.50 o 
  -6   3   3      481.01      476.59     14.49 o 
  -5   3   3      481.56      478.92     13.97 o 
  -4   3   3      225.30      262.23      9.19 o 
  -3   3   3      506.87      534.51     13.84 o 
  -2   3   3      819.38      931.12     19.90 o 
  -1   3   3      212.19      228.50      7.03 o 
   0   3   3      542.13      621.35     13.28 o 
   1   3   3      204.90      245.17      6.17 o 
   2   3   3      430.56      451.54     11.66 o 
   3   3   3      523.77      533.23      9.32 o 
   4   3   3      682.70      767.25     12.37 o 
   5   3   3     1351.58     1570.64     73.56 o 
   6   3   3       45.67       42.65      3.88 o 
   7   3   3       69.15       74.67      5.28 o 
  10   3   3      438.40      476.96      9.59 o 
  -8   4   3      138.31      137.32      7.93 o 
  -7   4   3      270.32      294.12     11.81 o 
  -6   4   3      173.39      172.52      8.50 o 
  -5   4   3      201.70      213.14      9.20 o 
  -4   4   3       21.48       29.53      3.08 o 
  -3   4   3      870.27     1000.49     22.92 o 
  -2   4   3        5.97        3.27      1.01 o 
  -1   4   3     1156.51     1269.93     25.86 o 
   0   4   3      159.08      197.89      6.60 o 
   1   4   3      564.51      612.47     23.09 o 
   2   4   3       97.61      101.35      3.55 o 
   3   4   3     1102.52     1213.59     40.15 o 
   4   4   3      223.25      294.84      7.64 o 
   5   4   3      156.99      162.76      8.14 o 
   6   4   3      397.52      394.34     13.89 o 
   7   4   3      197.38      195.54      9.48 o 
   8   4   3      486.16      509.05     16.67 o 
  -7   5   3      486.93      478.51     16.33 o 
  -6   5   3       59.48       53.18      4.84 o 
  -5   5   3      112.25      113.47      6.93 o 
  -4   5   3      143.44      158.25      8.02 o 
  -3   5   3      152.69      156.80      7.62 o 
  -2   5   3      456.29      542.56     10.32 o 
  -1   5   3      913.67      992.37     15.81 o 
   0   5   3        4.95        9.24      1.10 o 
   1   5   3      424.52      435.49     13.39 o 
   2   5   3       51.19       68.89      3.63 o 
   3   5   3       31.70       30.80      2.27 o 
   4   5   3      721.81      746.14     20.81 o 
   5   5   3      337.15      318.58     12.58 o 
   6   5   3       23.97       21.97      3.30 o 
   7   5   3      495.54      503.48     17.10 o 
  -5   6   3       60.10       61.74      5.32 o 
  -4   6   3       45.91       47.25      4.46 o 
  -3   6   3       98.51      100.02      6.32 o 
  -2   6   3        1.18        2.77      1.13 o 
  -1   6   3       72.10       66.76      3.23 o 
   0   6   3      192.95      229.34      9.38 o 
   1   6   3      231.26      229.15      9.76 o 
   2   6   3      299.10      293.20     11.62 o 
   3   6   3       55.97       61.34      5.17 o 
   4   6   3      102.31       91.99      6.54 o 
   5   6   3       99.44       87.10      6.49 o 
  -3   7   3      226.21      234.61     10.35 o 
  -2   7   3      212.78      216.07      9.38 o 
   0   7   3       77.93       69.70      5.10 o 
   1   7   3       51.08       53.28      4.65 o 
   2   7   3      311.60      319.83     12.66 o 
   3   7   3      720.62      718.36     21.13 o 
  -2 -11   4        4.24        4.83      0.43 o 
  -1 -11   4       27.82       29.55      1.16 o 
   0 -11   4       24.78       21.08      0.99 o 
   1 -11   4       10.75       11.91      0.73 o 
   2 -11   4       14.14       13.15      0.73 o 
   3 -11   4        7.07        7.12      0.48 o 
  -6 -10   4       14.95       17.25      0.88 o 
  -5 -10   4       80.79       90.42      2.16 o 
  -4 -10   4       87.45      105.47      1.90 o 
  -3 -10   4       48.89       49.97      1.08 o 
  -2 -10   4        9.54       10.35      0.49 o 
  -1 -10   4       54.45       54.84      1.43 o 
   0 -10   4        5.52        7.38      0.51 o 
   1 -10   4      113.25      117.11      3.45 o 
   2 -10   4        8.46        8.78      0.46 o 
   3 -10   4       12.55       12.81      0.53 o 
   4 -10   4       10.54       11.44      0.41 o 
   5 -10   4       35.57       35.00      0.66 o 
  -8  -9   4      105.94      125.01      2.96 o 
  -7  -9   4        1.97        2.43      0.24 o 
  -6  -9   4      156.75      169.54      2.16 o 
  -5  -9   4       38.25       34.05      0.84 o 
  -4  -9   4      119.33      119.31      1.80 o 
  -3  -9   4       49.30       46.05      1.04 o 
  -2  -9   4       92.64       83.67      1.75 o 
  -1  -9   4       31.11       29.91      1.00 o 
   0  -9   4       85.26       82.95      1.90 o 
   1  -9   4      151.46      155.10      2.65 o 
   2  -9   4       35.12       32.42      0.89 o 
   3  -9   4      106.04      100.25      1.66 o 
   4  -9   4       26.65       27.94      0.80 o 
   5  -9   4       48.29       50.14      1.04 o 
   6  -9   4       65.61       69.46      1.31 o 
   7  -9   4        8.84       12.06      0.48 o 
   8  -9   4       21.05       23.27      0.96 o 
 -10  -8   4       79.45       83.68      2.12 o 
  -9  -8   4       17.61       16.04      0.73 o 
  -8  -8   4       28.59       33.22      0.92 o 
  -7  -8   4       56.75       53.48      1.10 o 
  -6  -8   4        9.88        7.73      0.43 o 
  -5  -8   4       71.37       75.08      1.61 o 
  -4  -8   4      132.42      123.40      2.24 o 
  -3  -8   4       47.74       43.23      1.21 o 
  -2  -8   4      261.56      249.92      3.58 o 
  -1  -8   4      313.14      283.01      3.93 o 
   0  -8   4       93.30       91.57      2.20 o 
   1  -8   4      123.78      111.61      1.88 o 
   2  -8   4      631.56      567.24      5.86 o 
   3  -8   4       49.16       47.74      1.16 o 
   4  -8   4      153.71      142.25      2.11 o 
   5  -8   4       53.68       52.50      1.46 o 
   6  -8   4      156.54      139.48      2.73 o 
   7  -8   4       70.43       67.02      2.44 o 
   8  -8   4      133.94      141.66      3.84 o 
   9  -8   4        9.04        7.37      0.46 o 
 -11  -7   4       15.79       15.79      0.86 o 
 -10  -7   4       11.32       12.31      0.51 o 
  -9  -7   4       75.98       79.21      2.06 o 
  -8  -7   4       50.82       49.71      1.35 o 
  -7  -7   4       93.83       76.80      1.45 o 
  -6  -7   4      142.51      125.05      2.29 o 
  -5  -7   4      149.24      124.42      2.12 o 
  -4  -7   4      109.44      101.72      2.02 o 
  -3  -7   4       46.39       43.33      1.18 o 
  -2  -7   4      247.20      218.98      2.42 o 
  -1  -7   4      291.92      269.15      2.70 o 
   0  -7   4      324.28      320.05      3.05 o 
   1  -7   4      633.60      593.40      8.21 o 
   2  -7   4      106.04      103.24      1.39 o 
   3  -7   4      125.06      119.72      1.65 o 
   4  -7   4      119.84      119.21      1.70 o 
   5  -7   4       90.71       81.10      1.35 o 
   6  -7   4       28.65       27.36      0.82 o 
   7  -7   4      149.16      128.76      3.56 o 
   8  -7   4       15.73       15.06      0.56 o 
   9  -7   4       12.00       12.44      0.47 o 
  10  -7   4       29.92       31.43      1.95 o 
 -12  -6   4       31.55       35.58      0.98 o 
 -11  -6   4       79.48       83.08      1.68 o 
 -10  -6   4       54.53       53.64      1.19 o 
  -9  -6   4       69.24       70.22      1.30 o 
  -8  -6   4      483.15      445.83      9.37 o 
  -7  -6   4       23.09       29.70      0.85 o 
  -6  -6   4       73.91       71.59      1.62 o 
  -5  -6   4      179.68      158.80      2.61 o 
  -4  -6   4      143.71      135.22      2.21 o 
  -3  -6   4       11.73       12.23      2.36 o 
  -2  -6   4      183.76      155.93      8.24 o 
  -1  -6   4       17.10       14.84      2.39 o 
   0  -6   4       32.43       26.71      2.33 o 
   1  -6   4       41.51       40.39      3.97 o 
   2  -6   4      132.78      119.84      6.98 o 
   3  -6   4      101.10      101.72      6.44 o 
   4  -6   4      365.84      349.12      3.72 o 
   5  -6   4      574.99      517.06      5.85 o 
   6  -6   4      574.92      514.93      8.97 o 
   7  -6   4       56.53       52.31      1.17 o 
   8  -6   4      113.27      111.91      2.12 o 
   9  -6   4       51.30       55.58      1.35 o 
  10  -6   4        9.24        9.68      0.50 o 
  11  -6   4       49.51       55.26      1.06 o 
  12  -6   4       83.54       95.45      2.33 o 
 -13  -5   4       76.74       90.64      1.63 o 
 -12  -5   4       80.50       84.07      1.44 o 
 -11  -5   4      124.57      121.17      2.45 o 
 -10  -5   4       57.28       54.35      1.29 o 
  -9  -5   4       55.88       50.91      1.13 o 
  -8  -5   4      252.13      240.49      2.98 o 
  -7  -5   4      513.62      469.32      4.21 o 
  -6  -5   4      763.01      752.21      7.51 o 
  -5  -5   4       17.54       16.11      1.79 o 
  -4  -5   4       53.29       52.71      3.16 o 
  -3  -5   4      264.13      264.20     10.30 o 
  -2  -5   4      329.60      308.96     11.09 o 
  -1  -5   4     1497.75     1470.60     31.85 o 
   1  -5   4      325.24      318.03     11.07 o 
   2  -5   4        1.95        1.95      0.88 o 
   3  -5   4      111.14       93.94      5.75 o 
   4  -5   4       73.17       70.08      5.02 o 
   5  -5   4      166.08      148.99      7.72 o 
   6  -5   4       97.60      104.13      1.48 o 
   7  -5   4      400.36      395.63      4.44 o 
   8  -5   4       33.47       36.39      0.92 o 
   9  -5   4       42.82       33.41      1.04 o 
  10  -5   4      143.65      146.37      2.64 o 
  11  -5   4      126.30      143.30      3.64 o 
  12  -5   4       50.23       52.70      1.35 o 
 -13  -4   4       82.13       97.08      1.27 o 
 -12  -4   4       75.29       75.03      1.45 o 
 -11  -4   4      111.82      108.27      2.43 o 
 -10  -4   4      270.86      238.12      4.21 o 
  -9  -4   4      171.23      154.12      2.60 o 
  -8  -4   4      114.12      110.54      1.72 o 
  -7  -4   4       48.09       43.40      0.87 o 
  -6  -4   4      125.24      125.80      7.34 o 
  -5  -4   4      292.26      310.96     11.53 o 
  -4  -4   4      339.55      352.71     15.47 o 
  -3  -4   4      221.93      226.29      5.23 o 
  -2  -4   4      869.31      890.27     24.00 o 
  -1  -4   4      424.30      430.47      8.59 o 
   0  -4   4      364.33      385.10     11.43 o 
   1  -4   4      499.00      488.19     10.70 o 
   2  -4   4      850.62      896.98     20.54 o 
   3  -4   4      563.99      588.58     15.58 o 
   4  -4   4      100.24      103.87      4.09 o 
   5  -4   4      389.37      466.33     14.50 o 
   6  -4   4      336.77      368.78     13.05 o 
   7  -4   4      117.17      107.92      1.90 o 
   8  -4   4       47.97       44.47      1.03 o 
   9  -4   4       21.46       18.22      0.65 o 
  10  -4   4       80.91       77.83      1.82 o 
  11  -4   4      160.95      161.08      2.51 o 
  12  -4   4      376.10      388.89      3.94 o 
  13  -4   4       78.49       81.96      1.79 o 
 -14  -3   4       21.77       21.18      0.89 o 
 -13  -3   4       21.37       25.52      0.74 o 
 -12  -3   4       90.92       87.09      2.05 o 
 -11  -3   4      269.24      246.74      4.29 o 
 -10  -3   4       49.40       45.82      1.55 o 
  -9  -3   4      133.13      127.86      2.28 o 
  -8  -3   4       20.37       18.87      0.75 o 
  -7  -3   4      239.85      225.46     10.19 o 
  -6  -3   4       45.28       47.77      4.19 o 
  -5  -3   4      182.87      204.08     11.27 o 
  -4  -3   4      744.33      856.22     10.90 o 
  -3  -3   4     3230.44     3341.60     29.50 o 
  -2  -3   4      570.16      609.11      7.16 o 
  -1  -3   4     1027.62      982.37     14.48 o 
   0  -3   4       76.23       79.81      4.17 o 
   1  -3   4      109.08      108.69      3.43 o 
   2  -3   4      463.58      458.82      8.55 o 
   3  -3   4     2083.69     2198.12     28.93 o 
   4  -3   4        1.67       10.18      4.54 o 
   5  -3   4      238.84      244.20      9.17 o 
   6  -3   4      570.07      564.97     16.22 o 
   7  -3   4      137.45      138.05      7.43 o 
   8  -3   4      264.02      235.60      3.17 o 
   9  -3   4      100.00       87.56      2.23 o 
  10  -3   4      186.87      164.85      2.69 o 
  11  -3   4       97.50       91.54      1.82 o 
  12  -3   4        1.56        2.14      0.28 o 
  13  -3   4      112.43      123.53      1.58 o 
 -14  -2   4       36.26       36.59      0.95 o 
 -13  -2   4      100.41      103.75      2.98 o 
 -12  -2   4       49.67       47.49      1.47 o 
 -11  -2   4      138.92      116.47      2.62 o 
 -10  -2   4      222.96      201.69      3.78 o 
  -9  -2   4      157.12      133.91      2.70 o 
  -8  -2   4       30.24       29.64      3.67 o 
  -7  -2   4      209.37      191.89      9.02 o 
  -6  -2   4      657.70      676.63     32.50 o 
  -5  -2   4     1278.48     1293.71     27.08 o 
  -4  -2   4      494.53      514.93      7.30 o 
  -3  -2   4     2496.28     2674.14     23.64 o 
  -2  -2   4     1530.09     1571.41     14.56 o 
  -1  -2   4      193.72      198.83      2.85 o 
   0  -2   4     3683.27     3567.12     42.75 o 
   1  -2   4        5.27        5.25      0.96 o 
   2  -2   4     1544.45     1550.56     14.43 o 
   3  -2   4     1991.27     2142.05     19.56 o 
   4  -2   4      105.52      110.19      3.64 o 
   5  -2   4      770.44      809.55     18.89 o 
   6  -2   4      234.92      257.86      9.47 o 
   7  -2   4      165.68      155.12      7.56 o 
   8  -2   4      466.01      445.56      5.01 o 
   9  -2   4      245.74      218.11      3.22 o 
  10  -2   4       96.23       79.36      1.83 o 
  11  -2   4       10.00        8.71      0.54 o 
  12  -2   4       11.14       12.49      0.60 o 
  13  -2   4      204.74      215.42      2.79 o 
  14  -2   4       51.02       54.11      1.58 o 
 -14  -1   4       96.83      108.32      2.54 o 
 -13  -1   4      158.95      165.89      2.87 o 
 -12  -1   4       18.13       15.27      0.81 o 
 -11  -1   4      196.11      171.53      3.32 o 
 -10  -1   4       95.27       82.77      2.12 o 
  -9  -1   4       19.43       21.80      1.43 o 
  -8  -1   4       41.19       42.85      3.72 o 
  -7  -1   4        9.39       10.49      1.96 o 
  -6  -1   4       98.85      126.38      6.38 o 
  -5  -1   4      708.73      769.92     18.11 o 
  -4  -1   4     3191.20     3197.91     56.24 o 
  -3  -1   4     1373.83     1372.84     26.46 o 
  -2  -1   4      255.34      249.69      4.77 o 
  -1  -1   4      711.65      691.34      5.98 o 
   0  -1   4     4503.42     4382.80     42.42 o 
   1  -1   4     2686.88     2617.96     25.74 o 
   2  -1   4      722.91      750.98      8.72 o 
   3  -1   4     3888.99     3821.87     37.64 o 
   4  -1   4     3627.66     3800.69     40.46 o 
   5  -1   4      288.22      300.56      5.47 o 
   6  -1   4      116.44      138.21      3.76 o 
   7  -1   4       74.19       74.38      5.08 o 
   8  -1   4      375.47      367.04     12.76 o 
   9  -1   4       28.56       26.71      1.24 o 
  10  -1   4      119.42      112.85      2.10 o 
  11  -1   4       11.12       10.84      0.60 o 
  12  -1   4       21.92       21.30      0.77 o 
  13  -1   4        0.20        0.36      0.17 o 
  14  -1   4       43.95       46.06      1.52 o 
 -14   0   4      103.56      115.22      2.71 o 
 -13   0   4        0.09        0.27      0.30 o 
 -12   0   4      262.89      251.81      4.10 o 
 -11   0   4       39.99       41.76      1.38 o 
 -10   0   4       50.62       46.68      1.48 o 
  -9   0   4       35.01       34.79      1.23 o 
  -8   0   4       25.57       30.68      3.57 o 
  -7   0   4        1.62        3.43      0.80 o 
  -6   0   4        7.89        6.40      0.94 o 
  -5   0   4      896.68      962.77     14.61 o 
  -4   0   4     2214.14     2264.40     28.79 o 
  -3   0   4      195.75      184.92      4.00 o 
  -2   0   4      110.57      116.23      2.67 o 
  -1   0   4      219.95      233.29      3.67 o 
   0   0   4      529.20      554.95     10.93 o 
   1   0   4     3222.06     3213.25     32.49 o 
   2   0   4        5.17        6.68      0.49 o 
   3   0   4      478.86      460.56      6.08 o 
   4   0   4       29.19       34.03      1.15 o 
   5   0   4      795.84      854.52     13.96 o 
   6   0   4      573.72      595.94     11.06 o 
   7   0   4       28.09       25.53      2.08 o 
   8   0   4      303.16      320.27      8.46 o 
   9   0   4      285.71      262.92      5.97 o 
  10   0   4      479.03      460.92      8.11 o 
  11   0   4      171.01      154.49      4.09 o 
  12   0   4      194.70      197.85      3.57 o 
  13   0   4      180.49      205.64      7.11 o 
  14   0   4       30.63       31.87      1.21 o 
 -13   1   4      159.03      189.64      4.30 o 
 -12   1   4       18.30       19.09      1.21 o 
 -11   1   4      196.34      198.59      5.04 o 
 -10   1   4       94.89       94.52      3.11 o 
  -9   1   4       19.23       21.69      1.22 o 
  -8   1   4       40.74       43.90      2.81 o 
  -7   1   4        9.06        8.11      1.22 o 
  -6   1   4       99.02      127.18      4.31 o 
  -5   1   4      714.82      766.85     17.56 o 
  -4   1   4     3187.62     3171.00     55.73 o 
  -3   1   4     1379.18     1283.31     24.77 o 
  -2   1   4      254.76      242.06      6.83 o 
  -1   1   4      718.68      700.06     14.19 o 
   0   1   4     4505.50     4493.97     58.25 o 
   1   1   4     2674.07     2606.73     31.34 o 
   2   1   4      725.94      766.29     10.66 o 
   3   1   4     3888.71     3880.60     46.02 o 
   4   1   4     3630.07     3978.26     75.24 o 
   5   1   4      288.10      313.78      7.92 o 
   6   1   4      116.33      143.83      3.75 o 
   7   1   4       73.90       77.09      4.19 o 
   8   1   4      374.67      356.00     13.19 o 
   9   1   4       28.77       27.72      1.46 o 
  10   1   4      119.92      123.38      5.77 o 
  11   1   4       10.83       12.40      1.05 o 
  12   1   4       21.87       23.05      0.97 o 
  13   1   4        0.15        0.35      0.19 o 
  14   1   4       43.94       46.46      1.39 o 
  -9   2   4      156.30      166.86      9.27 o 
  -8   2   4       30.91       33.55      2.56 o 
  -7   2   4      209.58      198.64      8.51 o 
  -6   2   4      656.97      672.76     17.37 o 
  -5   2   4     1277.43     1297.27     27.27 o 
  -4   2   4      496.77      518.29     13.37 o 
  -3   2   4     2499.22     2597.97     46.82 o 
  -2   2   4     1525.77     1568.28     29.45 o 
  -1   2   4      194.71      204.01      6.12 o 
   0   2   4     3688.01     3650.48     61.40 o 
   1   2   4        5.49        5.84      0.44 o 
   2   2   4     1552.15     1572.41     29.38 o 
   3   2   4     1991.00     2153.86     38.88 o 
   4   2   4      105.85      113.52      3.60 o 
   5   2   4      769.97      869.06     13.83 o 
   6   2   4      231.02      269.38      6.44 o 
   7   2   4      164.62      181.28      7.86 o 
   8   2   4      469.07      456.91     15.37 o 
   9   2   4      245.68      235.89      5.22 o 
  10   2   4       95.15       87.60      3.04 o 
  11   2   4        9.97        9.93      0.94 o 
  12   2   4       11.58       14.26      1.04 o 
  13   2   4      204.32      239.80      5.03 o 
  -8   3   4       20.26       19.31      2.83 o 
  -7   3   4      239.73      241.14     10.12 o 
  -6   3   4       44.72       56.36      4.40 o 
  -5   3   4      184.55      203.28      8.41 o 
  -4   3   4      745.95      829.08     19.76 o 
  -3   3   4     3232.60     3302.27     59.32 o 
  -2   3   4      567.39      613.98     14.73 o 
  -1   3   4     1022.02     1025.97     20.88 o 
   0   3   4       76.07       83.77      3.64 o 
   1   3   4      107.99      115.58      3.94 o 
   2   3   4      465.72      468.53     11.79 o 
   3   3   4     2085.52     2227.66     29.50 o 
   4   3   4        1.72        4.67      0.80 o 
   5   3   4      238.71      275.00      6.56 o 
   6   3   4      568.14      596.58     17.15 o 
   7   3   4      137.90      158.63      8.00 o 
   8   3   4      263.72      273.03      6.13 o 
   9   3   4      100.30      104.15      3.25 o 
  10   3   4      186.50      197.68      4.97 o 
  11   3   4       97.52      109.25      3.22 o 
  -8   4   4      113.02      120.15      7.39 o 
  -7   4   4       48.10       43.75      4.35 o 
  -6   4   4      125.56      139.67      7.64 o 
  -5   4   4      293.47      324.07     11.78 o 
  -4   4   4      340.74      359.76     12.10 o 
  -3   4   4      220.92      225.10      8.71 o 
  -2   4   4      867.34      927.37     21.07 o 
  -1   4   4      424.93      457.53     12.17 o 
   0   4   4      366.35      415.26     10.74 o 
   1   4   4      498.43      576.30     12.65 o 
   2   4   4      854.39      923.24     20.19 o 
   3   4   4      564.68      607.64     22.22 o 
   4   4   4       99.17      108.62      5.41 o 
   5   4   4      391.42      466.51     15.22 o 
   6   4   4      339.38      373.59     13.60 o 
   7   4   4      117.80      111.94      7.10 o 
   8   4   4       49.65       48.86      4.58 o 
  -7   5   4      511.24      494.67     16.78 o 
  -6   5   4      763.98      773.87     21.96 o 
  -5   5   4       17.37       16.47      2.62 o 
  -4   5   4       53.31       53.97      4.55 o 
  -3   5   4      265.75      279.24     10.57 o 
  -2   5   4      327.08      324.14     11.02 o 
  -1   5   4     1497.28     1580.90     37.30 o 
   0   5   4       35.30       40.92      2.32 o 
   1   5   4      327.24      341.48     11.87 o 
   2   5   4        2.08        2.48      0.71 o 
   3   5   4      111.88      106.36      4.09 o 
   4   5   4       74.02       79.76      5.87 o 
   5   5   4      165.28      157.07      8.65 o 
   6   5   4       98.21      108.00      7.20 o 
   7   5   4      399.80      430.59     15.56 o 
  -5   6   4      179.05      164.02      8.81 o 
  -4   6   4      143.50      138.81      7.84 o 
  -3   6   4       11.72       15.38      2.44 o 
  -2   6   4      183.83      164.53      7.83 o 
  -1   6   4       17.01       17.20      1.66 o 
   0   6   4       32.07       31.60      3.42 o 
   1   6   4       41.74       45.50      4.23 o 
   2   6   4      132.86      132.35      4.91 o 
   3   6   4      100.90      104.22      6.94 o 
   4   6   4      363.84      338.23     13.60 o 
   5   6   4      573.59      551.64     18.26 o 
  -3   7   4       47.41       52.23      4.52 o 
  -2   7   4      246.68      246.62      9.99 o 
   0   7   4      325.42      343.15     12.68 o 
   1   7   4      632.90      620.02     18.77 o 
   2   7   4      107.57      116.07      7.32 o 
   3   7   4      123.70      128.93      7.91 o 
  -2 -11   5       17.95       20.87      0.85 o 
  -1 -11   5       63.21       66.74      1.85 o 
   0 -11   5       84.66       89.94      2.30 o 
   1 -11   5       11.15       12.91      0.72 o 
   2 -11   5       26.85       26.31      0.98 o 
  -6 -10   5       63.99       73.77      1.37 o 
  -5 -10   5       78.97       89.78      1.32 o 
  -4 -10   5       12.00       12.26      0.40 o 
  -3 -10   5       45.05       48.30      1.05 o 
  -2 -10   5      119.15      126.10      1.96 o 
  -1 -10   5       33.23       34.56      0.90 o 
   0 -10   5        3.82        4.33      0.32 o 
   1 -10   5       28.38       30.39      1.08 o 
   2 -10   5       11.11       11.96      0.66 o 
   3 -10   5       58.41       62.35      1.51 o 
   4 -10   5       61.55       66.87      1.20 o 
   5 -10   5       30.74       32.63      0.69 o 
  -8  -9   5       32.31       34.71      0.92 o 
  -7  -9   5       36.00       40.86      0.86 o 
  -6  -9   5       28.92       29.86      0.82 o 
  -5  -9   5       40.07       40.18      0.90 o 
  -4  -9   5      114.03      104.79      1.64 o 
  -3  -9   5       43.06       43.50      1.01 o 
  -2  -9   5       44.11       41.91      1.18 o 
  -1  -9   5       11.57       12.54      0.64 o 
   0  -9   5       79.56       79.27      1.72 o 
   1  -9   5        0.91        1.09      0.23 o 
   2  -9   5       12.94       13.19      0.57 o 
   3  -9   5      105.10      101.28      1.66 o 
   4  -9   5       96.80       92.91      1.53 o 
   5  -9   5       50.27       47.00      0.98 o 
   6  -9   5       35.92       42.05      1.14 o 
   7  -9   5       17.27       17.55      0.80 o 
   8  -9   5       68.30       66.35      1.77 o 
 -10  -8   5        5.73        6.01      0.44 o 
  -9  -8   5       18.60       16.63      1.02 o 
  -8  -8   5       41.08       42.09      1.01 o 
  -7  -8   5        1.66        1.71      0.27 o 
  -6  -8   5       20.53       19.85      0.66 o 
  -5  -8   5      179.99      167.47      2.74 o 
  -4  -8   5       19.03       19.23      0.80 o 
  -3  -8   5       25.97       24.24      1.38 o 
  -2  -8   5      491.82      455.50      5.58 o 
  -1  -8   5      650.90      617.72      7.13 o 
   0  -8   5      147.22      144.85      2.82 o 
   1  -8   5      277.60      258.13      3.29 o 
   2  -8   5       93.25       82.70      1.58 o 
   3  -8   5       76.60       70.85      1.44 o 
   4  -8   5        5.71        5.19      0.38 o 
   5  -8   5        3.20        4.39      0.47 o 
   6  -8   5       10.02        9.42      0.67 o 
   7  -8   5       52.37       53.85      2.52 o 
   8  -8   5       81.07       73.90      1.79 o 
   9  -8   5       53.56       49.32      1.21 o 
 -11  -7   5       15.91       12.79      0.73 o 
 -10  -7   5        9.89       11.13      0.73 o 
  -9  -7   5       49.83       47.81      1.24 o 
  -8  -7   5      103.01       96.03      2.72 o 
  -7  -7   5      105.78       89.95      1.84 o 
  -6  -7   5       48.55       47.12      1.30 o 
  -5  -7   5       11.10       11.27      0.63 o 
  -4  -7   5      130.71      126.97      2.31 o 
  -3  -7   5       29.67       30.20      0.86 o 
  -2  -7   5      728.65      692.51      6.04 o 
  -1  -7   5       72.44       78.15      1.23 o 
   0  -7   5     1192.68     1139.73      8.76 o 
   1  -7   5      118.18      119.59      1.80 o 
   2  -7   5      157.76      160.30      2.57 o 
   3  -7   5      230.07      208.06      2.73 o 
   4  -7   5       57.29       50.20      1.15 o 
   5  -7   5      127.65      115.00      2.17 o 
   6  -7   5      132.51      117.81      2.17 o 
   7  -7   5       14.41       16.11      0.60 o 
   8  -7   5       95.74       93.96      2.88 o 
   9  -7   5       54.33       68.64      1.61 o 
  10  -7   5       18.93       18.53      1.25 o 
 -12  -6   5        6.65        7.19      0.37 o 
 -11  -6   5       12.22       13.38      0.76 o 
 -10  -6   5        6.57        6.24      0.40 o 
  -9  -6   5      204.99      192.33      2.63 o 
  -8  -6   5       73.31       67.98      2.04 o 
  -7  -6   5      159.49      139.44      2.46 o 
  -6  -6   5      469.87      409.01      5.17 o 
  -5  -6   5      199.25      189.61      2.97 o 
  -4  -6   5      228.80      211.83      2.66 o 
  -3  -6   5      182.20      193.16      2.44 o 
  -2  -6   5      238.25      248.79     10.60 o 
  -1  -6   5      333.89      310.81     12.04 o 
   0  -6   5      346.80      350.62      9.89 o 
   1  -6   5      505.68      481.62     15.44 o 
   2  -6   5      190.81      194.66      9.06 o 
   3  -6   5       73.11       77.22      1.35 o 
   4  -6   5      275.29      254.68      3.32 o 
   5  -6   5       41.06       44.14      1.07 o 
   6  -6   5      409.30      363.43      5.21 o 
   7  -6   5      140.04      118.26      2.01 o 
   8  -6   5       82.63       74.84      1.79 o 
   9  -6   5      209.73      202.45      4.26 o 
  10  -6   5        3.04        2.06      0.43 o 
  11  -6   5       22.29       26.90      0.95 o 
 -12  -5   5       51.40       58.39      1.36 o 
 -11  -5   5       19.34       18.90      0.85 o 
 -10  -5   5        5.23        5.47      0.41 o 
  -9  -5   5        0.18        0.63      0.20 o 
  -8  -5   5      332.41      290.35      3.43 o 
  -7  -5   5      358.82      333.23      3.37 o 
  -6  -5   5      432.50      407.37      5.22 o 
  -5  -5   5       51.13       43.34      4.20 o 
  -4  -5   5      388.52      380.75      9.29 o 
  -3  -5   5      292.28      315.47     11.33 o 
  -2  -5   5      231.21      239.11      6.57 o 
  -1  -5   5      294.54      309.40      7.74 o 
   0  -5   5       39.19       42.88      2.16 o 
   1  -5   5      273.75      260.89      9.87 o 
   2  -5   5      423.61      447.29     13.73 o 
   3  -5   5      231.74      238.90      9.55 o 
   4  -5   5      192.04      186.29      8.44 o 
   5  -5   5      769.97      720.97      7.89 o 
   6  -5   5      520.22      496.95      5.05 o 
   7  -5   5      245.82      218.08      2.75 o 
   8  -5   5        1.11        1.09      0.22 o 
   9  -5   5       39.76       44.87      1.20 o 
  10  -5   5      331.18      308.47     11.83 o 
  11  -5   5       83.40       85.68      3.08 o 
  12  -5   5      126.90      130.72      3.24 o 
 -13  -4   5       94.05      109.29      1.34 o 
 -12  -4   5       12.11       14.55      0.58 o 
 -11  -4   5       63.11       63.91      1.76 o 
 -10  -4   5      187.06      167.84      3.86 o 
  -9  -4   5       28.85       28.49      0.83 o 
  -8  -4   5      389.47      365.76      4.05 o 
  -7  -4   5      460.54      439.95      4.42 o 
  -6  -4   5      825.57      746.91     20.86 o 
  -5  -4   5      225.89      217.33      9.39 o 
  -4  -4   5       15.68       15.83      1.56 o 
  -3  -4   5       98.12       94.57      2.97 o 
  -2  -4   5      286.27      273.12      6.55 o 
  -1  -4   5      921.14      952.17     18.77 o 
   0  -4   5      119.59      126.00      6.16 o 
   1  -4   5       99.80      104.85      3.87 o 
   2  -4   5       83.35       79.83      3.43 o 
   3  -4   5       99.20      103.91      5.46 o 
   4  -4   5       40.87       39.67      3.41 o 
   5  -4   5       90.27       88.41      5.58 o 
   6  -4   5      188.63      203.70      9.13 o 
   7  -4   5       11.19        8.79      0.51 o 
   8  -4   5      241.87      243.80      4.00 o 
   9  -4   5      404.15      358.97      7.23 o 
  10  -4   5      113.53       96.17      1.87 o 
  11  -4   5      206.89      210.89      2.98 o 
  12  -4   5       70.75       82.85      1.47 o 
  13  -4   5       33.04       31.49      1.38 o 
 -14  -3   5       57.40       57.92      1.55 o 
 -13  -3   5       51.01       53.45      1.08 o 
 -12  -3   5       24.60       23.05      0.97 o 
 -11  -3   5       59.51       54.38      1.66 o 
 -10  -3   5       19.79       20.63      1.03 o 
  -9  -3   5      442.29      396.41      5.02 o 
  -8  -3   5      632.99      583.34     10.58 o 
  -7  -3   5       42.28       31.85      3.60 o 
  -6  -3   5      148.25      168.74     14.34 o 
  -5  -3   5      330.14      313.38     11.89 o 
  -4  -3   5      916.33      988.34     12.59 o 
  -3  -3   5      456.12      503.04      6.53 o 
  -2  -3   5      247.84      290.74      4.44 o 
  -1  -3   5     4788.73     4981.29     60.12 o 
   0  -3   5      651.85      693.37     16.60 o 
   1  -3   5     3830.61     4002.54     49.29 o 
   2  -3   5      850.44      908.46     27.54 o 
   3  -3   5     1239.59     1359.08     22.45 o 
   4  -3   5       20.78       18.11      2.14 o 
   5  -3   5      699.07      754.10     18.68 o 
   6  -3   5      236.07      240.75      9.50 o 
   7  -3   5       72.59       66.29      2.11 o 
   8  -3   5       39.39       36.82      1.09 o 
   9  -3   5      128.07      109.32      2.08 o 
  10  -3   5       31.68       30.43      1.01 o 
  11  -3   5      101.72       95.93      1.85 o 
  12  -3   5      144.30      138.87      2.16 o 
  13  -3   5       36.09       34.99      0.79 o 
 -14  -2   5      106.49      120.46      1.99 o 
 -13  -2   5       56.22       52.26      1.35 o 
 -12  -2   5       15.41       12.26      0.72 o 
 -11  -2   5       63.49       58.27      1.73 o 
 -10  -2   5      116.23      101.01      2.45 o 
  -9  -2   5        7.23        5.64      0.52 o 
  -8  -2   5        0.82        2.02      0.27 o 
  -7  -2   5      637.21      648.91     54.94 o 
  -6  -2   5      180.85      190.32     10.35 o 
  -5  -2   5     2391.35     2512.05     43.96 o 
  -4  -2   5     1235.54     1231.01     14.55 o 
  -3  -2   5      332.87      350.28      5.64 o 
  -2  -2   5     1081.86     1096.17     11.11 o 
  -1  -2   5     1614.39     1631.23     14.95 o 
   0  -2   5      109.61      109.42      2.58 o 
   1  -2   5     3002.88     3002.65     37.31 o 
   2  -2   5     3008.47     3072.70     33.90 o 
   3  -2   5     2384.65     2543.21     26.62 o 
   4  -2   5       97.96       98.00      3.64 o 
   5  -2   5     1921.16     2076.65     67.29 o 
   6  -2   5       55.03       50.98      3.85 o 
   7  -2   5      333.94      363.78     12.20 o 
   8  -2   5      108.27       99.90      1.89 o 
   9  -2   5      178.80      160.65      2.64 o 
  10  -2   5      123.98      114.64      2.15 o 
  11  -2   5       39.82       39.56      1.14 o 
  12  -2   5      106.13      104.63      1.85 o 
  13  -2   5       45.40       48.22      1.00 o 
  14  -2   5        1.61        0.97      0.21 o 
 -14  -1   5       56.11       64.90      1.82 o 
 -13  -1   5       59.08       57.15      1.41 o 
 -12  -1   5       48.96       50.67      2.40 o 
 -11  -1   5       51.83       45.47      1.50 o 
 -10  -1   5      321.27      278.35      5.52 o 
  -9  -1   5       49.16       43.24      1.38 o 
  -8  -1   5      132.78      139.60      6.96 o 
  -7  -1   5       82.38      113.46      6.12 o 
  -6  -1   5      771.18      782.45     13.61 o 
  -5  -1   5      747.45      744.38     12.49 o 
  -4  -1   5     1995.65     2080.95     38.95 o 
  -3  -1   5       72.04       74.45      2.91 o 
  -2  -1   5      173.12      162.29      3.47 o 
  -1  -1   5      402.05      397.08      3.92 o 
   0  -1   5      255.84      245.27      2.73 o 
   1  -1   5      158.20      164.06      3.20 o 
   2  -1   5      320.62      349.18      4.96 o 
   3  -1   5       73.24       75.46      2.07 o 
   4  -1   5     2594.02     2864.52     31.85 o 
   5  -1   5       88.95       86.86      4.38 o 
   6  -1   5      295.88      312.03      9.42 o 
   7  -1   5      234.25      252.19      9.45 o 
   8  -1   5      362.50      361.63      5.54 o 
   9  -1   5      103.47      103.64      1.97 o 
  10  -1   5      358.45      333.41      4.39 o 
  11  -1   5       73.27       71.83      1.57 o 
  12  -1   5      103.03      102.88      1.83 o 
  13  -1   5       22.33       21.21      0.65 o 
  14  -1   5      105.09      116.42      2.69 o 
 -14   0   5       41.33       43.46      1.31 o 
 -13   0   5       49.00       50.07      1.86 o 
 -12   0   5      174.42      164.10      2.99 o 
 -11   0   5      138.36      124.42      2.63 o 
 -10   0   5        4.88        5.06      0.50 o 
  -9   0   5        3.29        5.10      0.47 o 
  -8   0   5       38.43       39.22      4.06 o 
  -7   0   5        8.46        7.33      1.11 o 
  -6   0   5       37.43       42.21      2.39 o 
  -5   0   5     3428.90     3692.55     64.52 o 
  -4   0   5       76.89       81.51      2.93 o 
  -3   0   5      229.37      264.24      5.21 o 
  -2   0   5     1823.33     1839.05     21.80 o 
  -1   0   5     2984.95     2948.73     35.83 o 
   0   0   5       51.39       56.14      4.76 o 
   1   0   5      250.73      237.75      3.85 o 
   2   0   5       28.73       28.24      0.78 o 
   3   0   5       25.66       32.43      4.71 o 
   4   0   5      119.49      136.00      3.02 o 
   5   0   5      559.84      626.83     11.22 o 
   6   0   5       11.76       10.58      1.26 o 
   7   0   5       12.42       19.89      1.44 o 
   8   0   5      471.03      447.61      7.86 o 
   9   0   5       10.37       11.00      0.57 o 
  10   0   5      145.20      136.86      2.78 o 
  11   0   5      165.09      159.18      6.91 o 
  12   0   5       16.26       18.36      0.88 o 
  13   0   5       53.21       57.08      2.90 o 
  14   0   5       30.95       33.87      1.19 o 
 -13   1   5       59.05       65.84      2.01 o 
 -12   1   5       48.54       58.76      2.16 o 
 -11   1   5       51.54       50.70      2.13 o 
 -10   1   5      322.95      319.37      7.11 o 
  -9   1   5       48.86       46.90      1.35 o 
  -8   1   5      130.99      144.27      5.38 o 
  -7   1   5       82.07      107.13      4.30 o 
  -6   1   5      774.53      799.65     28.86 o 
  -5   1   5      747.20      738.80     17.58 o 
  -4   1   5     1992.61     2052.25     38.49 o 
  -3   1   5       71.97       69.92      3.71 o 
  -2   1   5      171.95      149.33      5.39 o 
  -1   1   5      401.46      386.67      9.57 o 
   0   1   5      255.49      248.96      6.62 o 
   1   1   5      157.64      159.76      3.54 o 
   2   1   5      320.13      352.37      6.22 o 
   3   1   5       74.21       78.97      2.74 o 
   4   1   5     2588.31     3001.73     62.15 o 
   5   1   5       88.67       84.68      2.61 o 
   6   1   5      295.87      309.18      7.31 o 
   7   1   5      233.43      247.11      8.87 o 
   8   1   5      363.48      368.55      6.79 o 
   9   1   5      103.84      108.64      4.57 o 
  10   1   5      358.65      365.33     25.24 o 
  11   1   5       73.50       79.15      4.13 o 
  12   1   5      101.02      110.60      6.75 o 
  13   1   5       22.25       19.92      1.11 o 
  -9   2   5        7.36        8.01      1.97 o 
  -8   2   5        0.77        0.81      0.53 o 
  -7   2   5      638.20      662.13     18.71 o 
  -6   2   5      181.01      187.08      8.07 o 
  -5   2   5     2399.88     2459.60     46.74 o 
  -4   2   5     1236.17     1223.99     25.78 o 
  -3   2   5      337.09      349.68     10.13 o 
  -2   2   5     1083.05     1089.31     22.22 o 
  -1   2   5     1619.75     1652.30     30.68 o 
   0   2   5      109.10      111.78      4.23 o 
   1   2   5     2995.70     3121.74     30.82 o 
   2   2   5     3010.63     3088.86     54.44 o 
   3   2   5     2381.74     2619.51     74.10 o 
   4   2   5       98.18      105.03      3.65 o 
   5   2   5     1914.61     2125.73     28.89 o 
   6   2   5       54.57       49.82      2.65 o 
   7   2   5      333.86      358.03     12.48 o 
   8   2   5      108.91      105.64      2.95 o 
   9   2   5      177.88      171.64      4.64 o 
  10   2   5      123.92      120.32      3.74 o 
  11   2   5       39.56       43.14      1.99 o 
  12   2   5      106.40      114.97      3.29 o 
  13   2   5       45.84       52.35      1.71 o 
  -8   3   5      630.25      632.41     19.27 o 
  -7   3   5       42.06       32.57      3.56 o 
  -6   3   5      146.67      156.56      7.80 o 
  -5   3   5      330.20      312.32     11.10 o 
  -4   3   5      916.66      961.48     22.37 o 
  -3   3   5      455.06      498.78     13.61 o 
  -2   3   5      247.85      283.79      9.00 o 
  -1   3   5     4786.34     5123.92     87.05 o 
   0   3   5      652.81      732.07     15.72 o 
   1   3   5     3832.98     4358.84     50.59 o 
   2   3   5      853.01      914.06     19.96 o 
   3   3   5     1239.98     1340.35     27.06 o 
   4   3   5       20.16       20.80      4.51 o 
   5   3   5      700.81      772.36     22.83 o 
   6   3   5      234.08      245.20     10.18 o 
   7   3   5       72.25       72.25      5.31 o 
   8   3   5       39.20       41.85      1.72 o 
   9   3   5      128.46      124.99      3.69 o 
  10   3   5       30.72       34.30      1.73 o 
  11   3   5      101.08      112.23      3.27 o 
  12   3   5      143.61      162.30      3.80 o 
  -7   4   5      458.19      452.27     15.52 o 
  -6   4   5      825.35      823.91     22.24 o 
  -5   4   5      224.85      221.45      9.62 o 
  -4   4   5       16.28       23.48      2.83 o 
  -3   4   5       99.44       99.54      5.62 o 
  -2   4   5      285.51      280.64      9.57 o 
  -1   4   5      921.75      977.59     21.35 o 
   0   4   5      119.47      145.72      5.68 o 
   1   4   5       98.77      116.42      4.50 o 
   2   4   5       84.28       80.23      4.58 o 
   3   4   5       98.32      102.76      3.95 o 
   4   4   5       40.45       40.73      2.45 o 
   5   4   5       89.66       85.32      6.01 o 
   6   4   5      188.22      203.36      9.77 o 
   7   4   5       10.69        7.24      1.85 o 
  -6   5   5      431.79      422.14     15.08 o 
  -5   5   5       50.49       51.01      4.66 o 
  -4   5   5      389.04      378.79     13.30 o 
  -3   5   5      292.67      324.79     11.66 o 
  -2   5   5      231.10      238.85      9.24 o 
  -1   5   5      295.10      328.40     10.62 o 
   0   5   5       39.25       50.57      3.40 o 
   1   5   5      273.52      279.34     10.86 o 
   2   5   5      421.61      453.54      9.87 o 
   3   5   5      230.64      246.00     12.39 o 
   4   5   5      193.05      186.71      9.42 o 
   5   5   5      771.98      748.56     21.89 o 
   6   5   5      522.37      522.77     17.56 o 
  -5   6   5      199.95      214.40     10.25 o 
  -4   6   5      229.41      227.33     10.32 o 
  -3   6   5      180.45      198.05      9.16 o 
  -2   6   5      238.14      259.08     10.16 o 
  -1   6   5      335.59      350.93      8.45 o 
   0   6   5      344.88      384.10     13.44 o 
   1   6   5      503.48      513.82     16.29 o 
   2   6   5      188.85      206.91      6.89 o 
   3   6   5       74.40       79.28      6.16 o 
   4   6   5      277.11      268.99     12.00 o 
   5   6   5       41.70       51.36      5.02 o 
   0   7   5     1190.83     1192.11     28.98 o 
   1   7   5      118.77      128.90      7.74 o 
   2   7   5      157.96      187.21      9.64 o 
  -1 -11   6       22.42       22.04      0.88 o 
   0 -11   6       83.27       82.41      2.05 o 
   1 -11   6        0.32        0.50      0.18 o 
  -6 -10   6        8.50       11.02      0.62 o 
  -5 -10   6        7.53        8.08      0.32 o 
  -4 -10   6      104.37      111.70      1.78 o 
  -3 -10   6        6.50        8.51      0.52 o 
  -2 -10   6       16.21       17.36      0.60 o 
  -1 -10   6       70.76       68.27      1.69 o 
   0 -10   6       61.04       59.84      1.77 o 
   1 -10   6       68.69       67.19      1.65 o 
   2 -10   6       25.77       24.39      0.91 o 
   3 -10   6        4.14        4.13      0.36 o 
   4 -10   6       29.02       30.75      0.87 o 
   5 -10   6       13.70       13.99      0.73 o 
  -8  -9   6       12.76       12.29      0.49 o 
  -7  -9   6        5.95        6.20      0.43 o 
  -6  -9   6       18.80       19.24      0.64 o 
  -5  -9   6       67.86       74.43      1.82 o 
  -4  -9   6       49.48       51.71      1.21 o 
  -3  -9   6       43.64       43.35      1.12 o 
  -2  -9   6      281.72      261.69      4.90 o 
  -1  -9   6       15.76       13.98      0.65 o 
   0  -9   6        1.60        0.85      0.23 o 
   1  -9   6        0.25        0.59      0.21 o 
   2  -9   6       16.10       15.42      0.60 o 
   3  -9   6        2.02        2.30      0.26 o 
   4  -9   6       32.36       32.96      0.83 o 
   5  -9   6       38.78       43.51      1.14 o 
   6  -9   6      139.32      145.85      4.46 o 
   7  -9   6       28.96       29.95      1.34 o 
   8  -9   6      102.88      103.43      2.31 o 
  -9  -8   6       50.74       50.66      2.35 o 
  -8  -8   6       36.41       36.48      0.90 o 
  -7  -8   6       13.61       15.93      0.64 o 
  -6  -8   6       47.90       45.40      1.00 o 
  -5  -8   6       43.18       44.73      1.22 o 
  -4  -8   6      106.73      107.51      2.05 o 
  -3  -8   6        0.26        0.96      0.27 o 
  -2  -8   6       69.27       68.73      1.58 o 
  -1  -8   6      334.88      325.75      6.71 o 
   0  -8   6       26.44       24.71      0.69 o 
   1  -8   6      201.23      184.90      3.22 o 
   2  -8   6      151.52      147.91      2.26 o 
   3  -8   6       63.16       62.26      1.33 o 
   4  -8   6      128.45      125.92      2.67 o 
   5  -8   6      106.06       98.08      1.96 o 
   6  -8   6       11.43        7.89      0.51 o 
   7  -8   6       53.18       51.42      1.63 o 
   8  -8   6      115.72      106.30      2.16 o 
   9  -8   6       28.33       33.52      0.93 o 
 -11  -7   6       48.98       53.50      1.53 o 
 -10  -7   6       17.05       15.61      0.66 o 
  -9  -7   6       12.05        9.50      0.56 o 
  -8  -7   6       57.16       49.81      1.58 o 
  -7  -7   6       18.15       14.78      0.86 o 
  -6  -7   6       43.82       30.89      1.04 o 
  -5  -7   6       77.04       66.31      1.58 o 
  -4  -7   6      160.28      151.78      2.60 o 
  -3  -7   6       68.66       60.09      1.29 o 
  -2  -7   6      683.24      613.65      5.47 o 
  -1  -7   6      110.43      107.34      1.67 o 
   0  -7   6     1208.70     1175.49     13.64 o 
   1  -7   6      202.50      199.33      2.67 o 
   2  -7   6      185.04      165.55      2.84 o 
   3  -7   6       61.96       59.28      1.48 o 
   4  -7   6      436.71      391.69      5.05 o 
   5  -7   6      182.21      179.00      2.89 o 
   6  -7   6       63.02       53.82      1.44 o 
   7  -7   6       37.99       42.34      1.37 o 
   8  -7   6      134.08      129.01      2.46 o 
   9  -7   6       33.28       32.15      2.69 o 
  10  -7   6       19.26       15.86      0.61 o 
 -12  -6   6      111.99      119.49      2.71 o 
 -11  -6   6       19.96       19.59      0.84 o 
 -10  -6   6       73.01       79.85      1.45 o 
  -9  -6   6       48.83       53.58      1.09 o 
  -8  -6   6       20.28       19.52      0.67 o 
  -7  -6   6      139.38      126.85      3.84 o 
  -6  -6   6      174.24      159.83      2.68 o 
  -5  -6   6     1035.70      957.49     12.18 o 
  -4  -6   6        0.01        0.58      0.20 o 
  -3  -6   6       16.75       17.93      0.72 o 
  -2  -6   6      117.31      125.83      1.85 o 
  -1  -6   6      474.72      459.18      7.35 o 
   0  -6   6      118.92      116.39      4.80 o 
   1  -6   6      152.81      141.34      3.40 o 
   2  -6   6       83.81       87.57      1.44 o 
   3  -6   6      205.83      201.85      3.56 o 
   4  -6   6       20.63       24.21      0.78 o 
   5  -6   6      599.85      547.69      6.55 o 
   6  -6   6      458.79      420.29      7.98 o 
   7  -6   6      101.69       89.20      1.58 o 
   8  -6   6        0.15        0.46      0.21 o 
   9  -6   6       39.77       37.96      1.66 o 
  10  -6   6        3.21        4.50      0.45 o 
  11  -6   6       34.11       31.79      0.93 o 
 -12  -5   6       14.43       15.78      0.64 o 
 -11  -5   6        1.34        1.31      0.29 o 
 -10  -5   6       29.99       29.74      1.16 o 
  -9  -5   6      171.21      158.12      2.22 o 
  -8  -5   6       65.84       62.66      1.29 o 
  -7  -5   6       52.65       43.97      1.06 o 
  -6  -5   6      444.04      409.43      4.31 o 
  -5  -5   6      511.58      491.72      5.88 o 
  -4  -5   6      273.22      281.86     10.72 o 
  -3  -5   6      189.63      204.96      8.77 o 
  -2  -5   6      132.54      130.02      7.48 o 
  -1  -5   6      240.51      244.78      7.45 o 
   0  -5   6      987.46      992.48     15.41 o 
   1  -5   6       78.94       89.76      4.00 o 
   2  -5   6       78.12       80.85      5.09 o 
   3  -5   6      779.02      870.14     21.50 o 
   4  -5   6      258.28      281.69     10.59 o 
   5  -5   6      212.41      196.58      2.89 o 
   6  -5   6       91.56       82.11      1.68 o 
   7  -5   6       84.43       76.91      1.63 o 
   8  -5   6       50.61       47.30      1.31 o 
   9  -5   6       19.12       19.56      1.25 o 
  10  -5   6       73.87       68.67      3.61 o 
  11  -5   6       21.98       24.16      0.96 o 
  12  -5   6      334.56      366.21      9.00 o 
 -13  -4   6       21.79       20.03      0.67 o 
 -12  -4   6       34.76       32.27      0.84 o 
 -11  -4   6      172.28      173.99      3.24 o 
 -10  -4   6      199.44      184.72      3.53 o 
  -9  -4   6        9.88       11.03      0.52 o 
  -8  -4   6      643.97      589.71      6.01 o 
  -7  -4   6       95.86       92.18      1.50 o 
  -6  -4   6       37.86       35.08      1.17 o 
  -5  -4   6      445.07      493.85     30.49 o 
  -4  -4   6      413.42      434.29     12.40 o 
  -3  -4   6      123.02      135.14      3.74 o 
  -2  -4   6      225.52      274.78      7.13 o 
  -1  -4   6      153.09      193.86     11.14 o 
   0  -4   6       54.99       56.89      2.41 o 
   1  -4   6       60.39       54.99      2.79 o 
   2  -4   6       29.72       37.39      2.68 o 
   3  -4   6      240.51      251.29      8.90 o 
   6  -4   6      221.28      229.67      3.21 o 
   7  -4   6       95.04       83.76      1.94 o 
   8  -4   6       18.51       20.87      0.69 o 
   9  -4   6      491.60      456.94      7.08 o 
  10  -4   6       24.20       24.78      0.87 o 
  11  -4   6       90.99       89.27      2.00 o 
  12  -4   6      154.50      151.64      2.12 o 
  13  -4   6        4.34        4.12      0.39 o 
 -13  -3   6       52.94       51.22      1.01 o 
 -12  -3   6       17.81       18.80      0.85 o 
 -11  -3   6       36.54       33.62      1.27 o 
 -10  -3   6      117.54      111.22      2.60 o 
  -9  -3   6       10.15        9.74      0.59 o 
  -8  -3   6      568.88      560.92      6.36 o 
  -7  -3   6      279.83      272.93      3.70 o 
  -6  -3   6     1352.81     1334.83     80.97 o 
  -5  -3   6      883.22      891.79     15.23 o 
  -4  -3   6      781.73      883.67     11.89 o 
  -3  -3   6      172.56      190.95      3.62 o 
  -2  -3   6     1099.22     1236.80     17.22 o 
  -1  -3   6      788.99      855.82     25.45 o 
   0  -3   6       18.12       20.19      0.97 o 
   1  -3   6     1616.59     1790.17     25.16 o 
   2  -3   6      466.24      515.82     12.79 o 
   3  -3   6      370.10      383.88      8.63 o 
   4  -3   6      329.59      400.70     11.55 o 
   5  -3   6      584.73      652.37     16.71 o 
   7  -3   6        0.13        0.88      0.24 o 
   8  -3   6      121.71      112.90      2.09 o 
   9  -3   6      444.96      408.10      7.77 o 
  10  -3   6      540.03      515.07      7.34 o 
  11  -3   6      149.97      137.63      2.28 o 
  12  -3   6      119.77      118.90      2.30 o 
  13  -3   6        7.95        9.86      0.38 o 
 -14  -2   6       99.18      110.50      2.67 o 
 -13  -2   6       15.61       18.02      0.73 o 
 -12  -2   6       97.11       94.26      2.13 o 
 -11  -2   6      122.15      120.07      2.64 o 
 -10  -2   6       25.19       25.28      1.14 o 
  -9  -2   6      187.07      169.15      3.38 o 
  -8  -2   6      194.49      187.92      2.39 o 
  -7  -2   6       29.92       40.36      2.70 o 
  -6  -2   6     1291.17     1321.45     33.99 o 
  -5  -2   6     1567.29     1612.54     23.39 o 
  -4  -2   6      482.40      530.03      8.01 o 
  -3  -2   6     1823.89     1933.09     32.02 o 
  -2  -2   6     1321.27     1350.23     21.08 o 
  -1  -2   6      110.02      120.48      2.28 o 
   0  -2   6      267.88      258.96      3.96 o 
   1  -2   6      314.65      343.24     12.37 o 
   2  -2   6       11.57        8.10      0.82 o 
   3  -2   6      630.50      682.34     12.51 o 
   4  -2   6      221.81      250.37      7.52 o 
   5  -2   6     1318.01     1427.66     92.14 o 
   8  -2   6      124.51      123.04      2.19 o 
   9  -2   6      145.62      138.02      2.41 o 
  10  -2   6      159.24      138.04      2.41 o 
  11  -2   6      227.21      213.51      3.12 o 
  12  -2   6       15.66       17.83      0.72 o 
  13  -2   6      108.02      111.92      1.96 o 
 -14  -1   6      120.39      130.42      2.83 o 
 -13  -1   6       16.36       15.69      0.68 o 
 -12  -1   6       15.05       14.54      0.77 o 
 -11  -1   6      131.56      112.05      3.47 o 
 -10  -1   6       15.47       13.43      0.82 o 
  -9  -1   6      155.44      139.63      2.77 o 
  -8  -1   6      162.42      141.73      2.17 o 
  -7  -1   6      435.39      451.55     14.06 o 
  -6  -1   6      258.80      228.12      8.97 o 
  -5  -1   6      320.23      315.45     10.35 o 
  -4  -1   6      231.28      235.74      8.29 o 
  -3  -1   6     1494.38     1536.12     21.34 o 
  -2  -1   6      834.91      799.57     11.75 o 
  -1  -1   6     1193.73     1198.83     11.42 o 
   0  -1   6      164.99      189.31      3.66 o 
   1  -1   6      323.79      343.42      5.47 o 
   2  -1   6       90.05       90.43      3.82 o 
   3  -1   6     2535.81     2569.59     41.67 o 
   4  -1   6     2087.35     2214.34     30.15 o 
   5  -1   6      227.93      241.64      9.70 o 
   6  -1   6       35.83       32.38      3.30 o 
   8  -1   6      243.87      254.28      3.52 o 
   9  -1   6        3.30        2.52      0.32 o 
  10  -1   6      133.21      116.75      2.15 o 
  11  -1   6        9.72        9.25      0.55 o 
  12  -1   6       12.64       11.32      0.53 o 
  13  -1   6       21.36       20.58      0.75 o 
 -13   0   6       91.62      105.39      2.83 o 
 -12   0   6       21.82       19.93      0.86 o 
 -11   0   6      133.34      132.35      3.65 o 
 -10   0   6        8.02        6.31      0.56 o 
  -9   0   6       25.34       24.37      1.01 o 
  -8   0   6      336.61      317.72     12.26 o 
  -7   0   6       11.55       15.99      2.41 o 
  -6   0   6       37.05       45.48      2.56 o 
  -5   0   6        7.44        8.62      1.03 o 
  -4   0   6      621.97      693.22     41.78 o 
  -3   0   6     1160.99     1325.80     22.08 o 
  -2   0   6       47.17       45.05      1.95 o 
  -1   0   6        7.80       13.88      3.47 o 
   0   0   6      355.10      356.71      6.56 o 
   1   0   6       25.12       20.40      1.71 o 
   2   0   6      564.77      556.36      9.29 o 
   3   0   6      605.25      688.25     12.53 o 
   4   0   6      186.65      202.27      4.37 o 
   5   0   6       34.03       44.35      4.95 o 
   6   0   6        7.67        8.60      1.17 o 
   7   0   6      251.79      250.85      7.02 o 
   8   0   6       63.07       64.54      1.36 o 
   9   0   6      372.05      356.85      6.88 o 
  10   0   6      179.51      163.37      2.61 o 
  11   0   6       75.90       69.87      3.32 o 
  12   0   6       29.22       31.72      1.24 o 
  13   0   6        2.39        3.08      0.48 o 
 -12   1   6       15.14       15.91      1.02 o 
 -11   1   6      131.08      130.98      3.73 o 
 -10   1   6       15.44       13.79      0.76 o 
  -9   1   6      155.52      152.23      3.62 o 
  -8   1   6      162.35      161.10      5.78 o 
  -7   1   6      436.36      479.91     16.19 o 
  -6   1   6      258.96      240.34     10.10 o 
  -5   1   6      319.25      336.72     19.16 o 
  -4   1   6      231.67      246.03      8.47 o 
  -3   1   6     1493.60     1503.17     29.63 o 
  -2   1   6      832.92      818.96     17.89 o 
  -1   1   6     1186.84     1212.20     16.72 o 
   0   1   6      164.81      192.35      4.61 o 
   1   1   6      327.88      347.84      6.38 o 
   2   1   6       89.31       87.67      2.83 o 
   3   1   6     2540.02     2716.77     50.62 o 
   4   1   6     2088.13     2328.96     64.14 o 
   5   1   6      228.98      246.01      5.36 o 
   6   1   6       35.72       33.38      2.19 o 
   7   1   6      399.20      421.54     11.37 o 
   8   1   6      245.03      259.03      5.97 o 
   9   1   6        3.34        2.97      0.53 o 
  10   1   6      133.01      127.59     10.70 o 
  11   1   6        9.80       11.62      2.13 o 
  12   1   6       12.87       11.99      0.98 o 
  13   1   6       21.27       20.89      1.09 o 
  -8   2   6      192.83      195.01      7.21 o 
  -7   2   6       29.51       36.65      2.59 o 
  -6   2   6     1282.54     1327.69     29.51 o 
  -5   2   6     1566.75     1617.49     33.51 o 
  -4   2   6      483.94      529.32     14.40 o 
  -3   2   6     1821.68     1932.24     37.24 o 
  -2   2   6     1319.53     1310.24     26.43 o 
  -1   2   6      109.56      116.84      4.95 o 
   0   2   6      268.05      263.68      4.49 o 
   1   2   6      315.41      354.84      6.44 o 
   2   2   6       11.45       10.65      1.55 o 
   3   2   6      632.48      681.23     16.27 o 
   4   2   6      219.20      242.53      8.44 o 
   5   2   6     1318.73     1448.22     21.55 o 
   6   2   6      992.04     1109.49     19.36 o 
   7   2   6       31.26       31.76      2.26 o 
   8   2   6      123.09      124.50      3.72 o 
   9   2   6      146.24      143.67      4.20 o 
  10   2   6      159.12      148.73      4.29 o 
  11   2   6      226.50      224.70      5.49 o 
  12   2   6       16.38       19.16      1.16 o 
  -8   3   6      569.02      620.85     25.94 o 
  -7   3   6      279.13      267.52     11.13 o 
  -6   3   6     1355.51     1298.10     29.97 o 
  -5   3   6      886.10      871.40     21.93 o 
  -4   3   6      780.64      848.65     20.84 o 
  -3   3   6      175.10      186.29      7.64 o 
  -2   3   6     1101.83     1273.63     26.55 o 
  -1   3   6      793.86      873.47     19.23 o 
   0   3   6       18.24       18.86      1.94 o 
   1   3   6     1607.22     1846.60     79.77 o 
   2   3   6      464.16      504.17     13.52 o 
   3   3   6      368.50      392.99     11.51 o 
   4   3   6      330.03      375.25      8.43 o 
   5   3   6      584.88      612.52     11.84 o 
   6   3   6      307.96      319.39      7.93 o 
   7   3   6        0.09        0.52      0.28 o 
   8   3   6      121.14      128.96      3.78 o 
   9   3   6      447.18      462.33      9.53 o 
  10   3   6      540.92      569.86     11.21 o 
  11   3   6      150.02      154.81      4.02 o 
  -7   4   6       95.80       84.34      6.20 o 
  -6   4   6       39.19       36.38      3.99 o 
  -5   4   6      444.18      467.01     15.20 o 
  -4   4   6      413.34      406.07     13.49 o 
  -3   4   6      123.44      131.76      6.69 o 
  -2   4   6      225.01      275.45      9.70 o 
  -1   4   6      153.29      193.03      7.43 o 
   0   4   6       54.88       59.06      3.65 o 
   1   4   6       60.20       59.43      3.33 o 
   2   4   6       29.85       40.25      3.37 o 
   3   4   6      239.83      235.00      6.56 o 
   4   4   6      249.95      244.64      6.79 o 
   5   4   6       84.35      100.07      5.18 o 
   6   4   6      223.59      239.87     10.86 o 
   7   4   6       95.75       87.17      6.20 o 
  -6   5   6      445.08      443.64     15.62 o 
  -5   5   6      509.27      507.59     16.65 o 
  -4   5   6      272.69      267.04     11.00 o 
  -3   5   6      191.15      195.64      8.85 o 
  -2   5   6      133.71      131.47      6.72 o 
  -1   5   6      240.60      256.33      9.28 o 
   0   5   6      985.39     1076.96     23.19 o 
   1   5   6       77.39       83.98      3.91 o 
   2   5   6       78.12       79.24      3.78 o 
   3   5   6      779.18      817.59     24.27 o 
   4   5   6      260.60      261.93     11.61 o 
   5   5   6      212.37      207.78     10.35 o 
   6   5   6       90.86       89.22      6.61 o 
  -4   6   6        0.01        2.71      1.21 o 
  -3   6   6       16.40       13.90      2.33 o 
  -2   6   6      118.14      131.14      5.00 o 
  -1   6   6      475.20      466.56     15.27 o 
   0   6   6      118.41      115.63      7.08 o 
   1   6   6      152.85      142.64      5.44 o 
   2   6   6       83.37       83.58      4.06 o 
   3   6   6      205.94      200.71     10.20 o 
   4   6   6       20.60       19.08      3.05 o 
   0   7   6     1211.46     1222.63     20.82 o 
   1   7   6      201.77      214.02     10.35 o 
  -5 -10   7       68.29       82.70      2.08 o 
  -4 -10   7       56.42       70.65      1.14 o 
  -3 -10   7      132.32      152.86      2.64 o 
  -2 -10   7      107.98      107.67      2.12 o 
  -1 -10   7        7.65        8.15      0.53 o 
   0 -10   7       12.99       13.65      0.68 o 
   1 -10   7        4.79        4.95      0.42 o 
   2 -10   7        1.13        1.03      0.23 o 
   3 -10   7        8.68       11.02      0.53 o 
   4 -10   7        4.69        5.84      0.53 o 
  -8  -9   7       27.83       33.79      1.13 o 
  -7  -9   7        3.59        4.81      0.45 o 
  -6  -9   7      122.04      136.14      1.99 o 
  -5  -9   7       38.74       40.69      1.24 o 
  -4  -9   7       20.46       18.96      0.86 o 
  -3  -9   7       11.50       15.29      0.64 o 
  -2  -9   7      101.07      106.05      1.94 o 
  -1  -9   7        4.70        5.10      0.42 o 
   0  -9   7       58.79       55.05      1.73 o 
   1  -9   7       85.76       81.72      1.90 o 
   2  -9   7        8.06        8.25      0.51 o 
   3  -9   7       36.58       39.37      1.06 o 
   4  -9   7       24.27       26.88      1.09 o 
   5  -9   7       12.76       14.23      0.71 o 
   6  -9   7        5.87        6.83      0.46 o 
   7  -9   7       56.22       58.30      3.72 o 
  -9  -8   7        3.61        3.20      0.26 o 
  -8  -8   7       26.58       27.15      0.72 o 
  -7  -8   7        8.28        8.55      0.45 o 
  -6  -8   7       25.92       28.39      1.13 o 
  -5  -8   7       34.14       32.21      1.00 o 
  -4  -8   7       65.83       58.48      1.42 o 
  -3  -8   7       65.50       58.21      1.42 o 
  -2  -8   7       87.39       87.83      2.22 o 
  -1  -8   7       67.75       59.31      1.64 o 
   0  -8   7       79.44       76.34      1.97 o 
   1  -8   7      456.00      433.49      4.66 o 
   2  -8   7       56.12       55.48      1.09 o 
   3  -8   7        3.17        2.33      0.30 o 
   4  -8   7      116.24      109.65      1.89 o 
   5  -8   7       53.95       52.80      1.34 o 
   6  -8   7      201.94      197.39      3.64 o 
   7  -8   7        9.30        8.64      0.60 o 
   8  -8   7      103.06       96.80      2.64 o 
   9  -8   7       27.73       26.10      0.74 o 
 -10  -7   7        1.07        1.78      0.25 o 
  -9  -7   7       18.35       19.04      1.02 o 
  -8  -7   7       15.22       14.85      0.64 o 
  -7  -7   7       41.95       39.97      1.42 o 
  -6  -7   7       28.22       26.48      1.18 o 
  -5  -7   7       57.43       59.90      1.49 o 
  -4  -7   7      394.43      372.66      4.85 o 
  -3  -7   7      108.06       97.65      1.72 o 
  -2  -7   7       35.57       36.33      0.98 o 
  -1  -7   7      330.19      302.43      4.67 o 
   0  -7   7      297.57      266.21      3.26 o 
   1  -7   7      114.92      108.17      1.82 o 
   2  -7   7       23.18       20.63      0.86 o 
   3  -7   7      234.91      233.03      3.07 o 
   4  -7   7      120.31      114.35      2.70 o 
   5  -7   7       83.15       76.51      2.70 o 
   6  -7   7        4.54        4.23      0.40 o 
   7  -7   7       67.97       65.38      2.36 o 
   8  -7   7      106.87       98.06      5.34 o 
   9  -7   7       14.53       16.42      0.76 o 
  10  -7   7        4.87        5.98      0.34 o 
 -11  -6   7       19.12       26.05      0.64 o 
 -10  -6   7       79.36       77.95      1.57 o 
  -9  -6   7       66.96       59.57      1.14 o 
  -8  -6   7       44.78       42.50      1.00 o 
  -7  -6   7      259.07      253.55      7.05 o 
  -6  -6   7        1.19        2.02      0.38 o 
  -5  -6   7      214.33      193.19      3.04 o 
  -4  -6   7       98.67       98.54      1.71 o 
  -3  -6   7      124.05      124.37      2.32 o 
  -2  -6   7      500.69      483.62      4.45 o 
  -1  -6   7      402.97      407.61      3.52 o 
   0  -6   7      263.16      260.16      3.46 o 
   1  -6   7      293.45      293.08      3.44 o 
   2  -6   7      371.85      353.44      4.54 o 
   3  -6   7      420.17      399.12      5.02 o 
   4  -6   7      271.22      258.23      3.68 o 
   5  -6   7      381.26      354.65      4.66 o 
   6  -6   7       56.61       49.85      1.13 o 
   7  -6   7      160.12      140.00      2.31 o 
   8  -6   7       43.79       37.22      1.39 o 
   9  -6   7       32.24       31.39      1.89 o 
  10  -6   7       10.44       10.74      0.61 o 
  11  -6   7       98.20      105.91      4.04 o 
 -12  -5   7       16.96       15.48      0.59 o 
 -11  -5   7       48.46       52.49      1.39 o 
 -10  -5   7      101.11       97.26      2.46 o 
  -9  -5   7       74.74       74.24      1.55 o 
  -8  -5   7        9.16       10.36      0.52 o 
  -7  -5   7       36.83       35.82      0.96 o 
  -6  -5   7      540.25      486.41      6.05 o 
  -5  -5   7       24.35       22.60      0.65 o 
  -4  -5   7      177.50      167.05      2.30 o 
  -3  -5   7      102.44      103.80      4.25 o 
  -2  -5   7      117.06      135.83     10.46 o 
  -1  -5   7       68.47       77.20      3.65 o 
   0  -5   7      115.76      123.56      5.75 o 
   1  -5   7        1.42        2.60      1.10 o 
   4  -5   7        5.00        3.65      0.30 o 
   5  -5   7      298.23      285.65      3.34 o 
   6  -5   7       34.58       31.07      0.98 o 
   7  -5   7       40.70       39.38      1.11 o 
   8  -5   7       71.44       71.20      4.87 o 
   9  -5   7      139.28      133.12      6.67 o 
  10  -5   7       13.77       12.21      0.93 o 
  11  -5   7       63.60       64.15      1.96 o 
  12  -5   7      168.43      185.62      2.74 o 
 -13  -4   7       70.18       86.16      1.51 o 
 -12  -4   7       50.67       54.79      1.34 o 
 -11  -4   7       20.01       17.91      0.86 o 
 -10  -4   7       22.00       18.46      0.95 o 
  -9  -4   7       75.14       66.21      1.70 o 
  -8  -4   7      168.81      151.74      1.97 o 
  -7  -4   7       21.89       22.59      0.64 o 
  -6  -4   7      399.23      429.31      4.58 o 
  -5  -4   7       42.09       45.58      2.87 o 
  -4  -4   7       22.45       24.75      2.32 o 
  -3  -4   7      143.99      165.34      9.73 o 
  -2  -4   7      128.08      133.13      7.16 o 
  -1  -4   7      343.83      391.31     20.30 o 
   0  -4   7        9.64        9.80      0.95 o 
   1  -4   7      818.69      895.69     44.00 o 
   2  -4   7      152.28      148.18      7.77 o 
   3  -4   7      484.04      478.69     15.52 o 
   6  -4   7      133.39      128.31      2.06 o 
   7  -4   7      345.30      326.90      4.47 o 
   8  -4   7      360.36      349.62      5.81 o 
   9  -4   7       12.60       11.07      0.73 o 
  10  -4   7        4.27        3.05      0.41 o 
  11  -4   7       31.82       30.80      1.04 o 
  12  -4   7       38.16       38.97      0.83 o 
 -13  -3   7        9.52       10.11      0.40 o 
 -12  -3   7      124.31      124.92      2.44 o 
 -11  -3   7       18.76       13.36      0.79 o 
 -10  -3   7       44.59       46.06      1.57 o 
  -9  -3   7      702.40      656.89      7.53 o 
  -8  -3   7      971.03      883.18      7.85 o 
  -7  -3   7      171.20      185.39      2.13 o 
  -6  -3   7      474.81      480.92     11.71 o 
  -5  -3   7      246.51      262.72      5.65 o 
  -4  -3   7       58.45       61.00      2.45 o 
  -3  -3   7      278.76      306.33      6.99 o 
  -2  -3   7      727.79      781.15     13.95 o 
  -1  -3   7      663.34      795.27     16.61 o 
   0  -3   7       62.11       94.59      2.89 o 
   1  -3   7      397.43      449.99      9.10 o 
   2  -3   7      147.63      167.27      5.20 o 
   3  -3   7      337.59      360.74      8.51 o 
   4  -3   7      710.49      740.26     19.80 o 
   6  -3   7      205.85      202.76      3.65 o 
   7  -3   7      539.77      536.16      8.14 o 
   8  -3   7      188.66      167.70      2.83 o 
   9  -3   7      124.70      115.19      2.74 o 
  10  -3   7        6.56        5.71      0.39 o 
  11  -3   7       12.33       11.95      0.71 o 
  12  -3   7       12.78       11.62      0.60 o 
  13  -3   7       41.31       44.59      1.47 o 
 -13  -2   7       52.76       57.91      1.34 o 
 -12  -2   7        5.76        7.28      0.54 o 
 -11  -2   7      165.63      153.57      3.07 o 
 -10  -2   7      314.33      277.33      4.75 o 
  -9  -2   7       85.88       65.45      1.92 o 
  -8  -2   7      426.23      424.32      4.33 o 
  -7  -2   7       78.46       70.33      5.87 o 
  -6  -2   7      120.52      118.93      3.66 o 
  -5  -2   7      117.85      119.45      4.28 o 
  -4  -2   7       35.26       41.73      1.92 o 
  -3  -2   7      745.73      779.39     13.50 o 
  -2  -2   7     1129.70     1238.59     38.37 o 
  -1  -2   7     3156.16     3446.78     53.87 o 
   0  -2   7      322.35      332.75      5.74 o 
   1  -2   7      744.92      780.31     12.78 o 
   2  -2   7     2065.85     2188.38     29.52 o 
   3  -2   7      311.79      348.07      7.87 o 
   4  -2   7      224.62      227.08      6.29 o 
   5  -2   7       79.11       81.75      5.47 o 
   7  -2   7       76.55       74.90      1.58 o 
   8  -2   7      101.85       87.01      1.79 o 
   9  -2   7      214.49      180.29      2.88 o 
  10  -2   7        0.54        0.38      0.24 o 
  11  -2   7       11.42        8.52      0.44 o 
  12  -2   7       32.49       33.62      1.08 o 
  13  -2   7       52.38       56.48      1.97 o 
 -13  -1   7       13.21       13.01      0.59 o 
 -12  -1   7       39.78       39.92      1.26 o 
 -11  -1   7       53.56       47.50      1.52 o 
 -10  -1   7       15.14       11.51      0.77 o 
  -9  -1   7      159.82      148.47      3.09 o 
  -8  -1   7      507.98      505.81      5.32 o 
  -7  -1   7      156.78      174.99      5.91 o 
  -6  -1   7       77.25       88.24      3.83 o 
  -5  -1   7       40.14       40.31      2.36 o 
  -4  -1   7     1171.45     1199.30     42.54 o 
  -3  -1   7      206.54      253.18      5.10 o 
  -2  -1   7     1102.98     1102.61     13.08 o 
  -1  -1   7      107.51      114.42      2.88 o 
   0  -1   7      753.04      754.55      9.85 o 
   1  -1   7        3.84        2.78      0.51 o 
   2  -1   7      243.91      288.13      6.45 o 
   3  -1   7      847.75      859.65     13.94 o 
   4  -1   7      762.41      801.59     15.65 o 
   5  -1   7       57.06       56.10      4.28 o 
   6  -1   7      100.32      110.60      6.45 o 
   7  -1   7      178.97      192.17      9.23 o 
   8  -1   7      237.95      227.90      3.29 o 
   9  -1   7       15.55       16.12      0.73 o 
  10  -1   7      966.90      903.44     11.34 o 
  11  -1   7      129.47      128.40      2.43 o 
  12  -1   7        3.65        3.22      0.30 o 
  13  -1   7      142.33      156.81      3.04 o 
 -13   0   7        0.86        1.10      0.31 o 
 -12   0   7       77.85       79.94      2.63 o 
 -11   0   7        2.59        3.22      0.42 o 
 -10   0   7       44.32       40.46      2.13 o 
  -9   0   7       25.62       25.26      1.74 o 
  -8   0   7      171.59      158.13      3.32 o 
  -7   0   7       90.43       92.42      5.72 o 
  -6   0   7       34.55       29.32      2.88 o 
  -5   0   7       35.91       35.72      2.83 o 
  -4   0   7      702.64      838.14     12.15 o 
  -3   0   7      269.85      286.84     10.36 o 
  -2   0   7      606.08      619.97     25.25 o 
  -1   0   7     1236.26     1222.35     17.27 o 
   0   0   7       13.91       14.97      1.00 o 
   1   0   7      773.17      725.66      9.46 o 
   2   0   7       57.29       67.22      2.72 o 
   3   0   7      662.29      655.25     11.18 o 
   4   0   7      122.43      138.71      4.23 o 
   5   0   7      183.06      157.63      7.26 o 
   6   0   7       10.90        9.72      1.83 o 
   7   0   7      201.43      212.09      9.37 o 
   8   0   7       29.00       32.96      1.04 o 
   9   0   7      272.66      251.69      6.53 o 
  10   0   7      135.44      124.74      3.98 o 
  11   0   7       76.99       79.45      5.72 o 
  12   0   7       52.08       54.44      2.15 o 
  13   0   7       56.78       59.50      1.36 o 
 -12   1   7       40.68       47.63      1.76 o 
 -11   1   7       53.93       58.70      2.22 o 
 -10   1   7       15.49       12.61      0.73 o 
  -9   1   7      159.28      160.24      5.84 o 
  -8   1   7      507.44      563.60     11.92 o 
  -7   1   7      155.78      195.04     10.75 o 
  -6   1   7       78.07       98.96      8.12 o 
  -5   1   7       40.29       48.65      3.32 o 
  -4   1   7     1168.74     1271.36     86.29 o 
  -3   1   7      207.23      250.66     14.92 o 
  -2   1   7     1102.27     1128.21     25.00 o 
  -1   1   7      107.46      122.16      3.70 o 
   0   1   7      752.65      770.35     12.05 o 
   1   1   7        4.01        5.48      0.77 o 
   2   1   7      245.24      290.41      7.12 o 
   3   1   7      846.93      894.61     19.83 o 
   4   1   7      763.23      804.10     19.38 o 
   5   1   7       56.40       55.31      2.86 o 
   6   1   7      100.15      115.94      6.28 o 
   7   1   7      179.20      191.91      8.61 o 
   8   1   7      235.89      214.71      5.47 o 
   9   1   7       15.51       14.98      1.21 o 
  10   1   7      968.94      899.22     16.91 o 
  11   1   7      129.96      124.91      3.79 o 
  12   1   7        3.52        3.67      0.59 o 
  13   1   7      142.53      164.44      3.72 o 
  -8   2   7      426.76      461.96     15.52 o 
  -7   2   7       78.43       80.07     10.30 o 
  -6   2   7      120.31      123.52     10.14 o 
  -5   2   7      118.92      118.23      6.44 o 
  -4   2   7       34.81       41.05      3.55 o 
  -3   2   7      751.49      769.74     18.68 o 
  -2   2   7     1131.98     1197.10     25.29 o 
  -1   2   7     3149.62     3501.57     44.09 o 
   0   2   7      322.81      343.66      6.92 o 
   1   2   7      748.70      791.73     12.21 o 
   2   2   7     2062.36     2252.17     49.78 o 
   3   2   7      307.30      327.51     10.42 o 
   4   2   7      223.37      227.46      8.58 o 
   5   2   7       78.80       87.21      3.77 o 
   6   2   7        7.55        9.44      1.28 o 
   7   2   7       76.51       78.94      4.20 o 
   8   2   7      102.12       89.44      3.10 o 
   9   2   7      216.10      187.87      5.04 o 
  10   2   7        0.53        0.78      0.47 o 
  11   2   7       11.21        8.82      0.89 o 
  12   2   7       32.73       37.04      1.59 o 
  -7   3   7      170.47      170.09      8.87 o 
  -6   3   7      475.22      474.04     15.48 o 
  -5   3   7      248.19      262.14     10.53 o 
  -4   3   7       59.42       57.97      4.47 o 
  -3   3   7      279.28      296.86     10.41 o 
  -2   3   7      731.67      794.71     19.13 o 
  -1   3   7      660.48      747.52     17.76 o 
   0   3   7       62.37       96.19      2.70 o 
   1   3   7      399.73      450.00     13.04 o 
   2   3   7      147.07      166.13      7.14 o 
   3   3   7      338.82      380.20     11.76 o 
   4   3   7      711.88      750.38     13.76 o 
   5   3   7      702.69      760.32     14.13 o 
   6   3   7      207.47      220.98      6.61 o 
   7   3   7      539.77      563.26     11.11 o 
   8   3   7      188.25      178.84      4.77 o 
   9   3   7      125.24      125.90      3.77 o 
  10   3   7        6.84        6.37      0.79 o 
  -7   4   7       22.09       22.81      3.18 o 
  -6   4   7      399.06      418.10     14.92 o 
  -5   4   7       42.84       43.38      4.24 o 
  -4   4   7       22.50       21.55      2.90 o 
  -3   4   7      143.60      157.02      7.63 o 
  -2   4   7      129.27      132.69      6.61 o 
  -1   4   7      346.00      390.19     11.81 o 
   0   4   7        9.40       12.11      1.33 o 
   1   4   7      816.10      823.43     20.44 o 
   2   4   7      151.38      150.59      7.07 o 
   3   4   7      485.25      473.28     10.38 o 
   4   4   7       19.10       17.36      1.75 o 
   5   4   7      133.37      138.72      6.83 o 
   6   4   7      134.60      135.62      8.07 o 
  -5   5   7       24.88       21.73      3.21 o 
  -4   5   7      178.87      169.40      8.69 o 
  -3   5   7      104.34       98.01      6.19 o 
  -2   5   7      118.11      131.97      6.96 o 
  -1   5   7       68.27       81.21      5.01 o 
   0   5   7      115.87      115.02      6.59 o 
   1   5   7        1.49        4.09      1.23 o 
   2   5   7      404.39      415.09     12.11 o 
   3   5   7      184.06      176.85      6.07 o 
   4   5   7        5.10        6.60      1.16 o 
   5   5   7      298.03      301.57     12.97 o 
  -4   6   7       98.81      112.48      7.09 o 
  -3   6   7      123.35      126.34      7.29 o 
  -2   6   7      501.58      513.77     11.30 o 
  -1   6   7      405.61      398.34     14.29 o 
   0   6   7      261.64      260.16      9.04 o 
   1   6   7      290.72      284.92      8.20 o 
   2   6   7      374.18      347.70      9.18 o 
   3   6   7      416.66      391.60     15.12 o 
  -4 -10   8       15.89       19.49      0.64 o 
  -3 -10   8      126.66      138.72      5.05 o 
  -2 -10   8       23.57       26.73      1.18 o 
  -1 -10   8        8.50        8.48      0.50 o 
   0 -10   8       14.26       14.82      0.69 o 
   1 -10   8        3.89        3.97      0.47 o 
   2 -10   8       16.75       16.89      0.65 o 
   3 -10   8       74.02       79.52      2.67 o 
   4 -10   8       74.15       89.21      2.22 o 
  -7  -9   8       27.89       28.61      0.80 o 
  -6  -9   8       27.59       29.59      0.75 o 
  -5  -9   8       11.16       12.96      0.66 o 
  -4  -9   8       90.01       90.75      1.99 o 
  -3  -9   8       32.78       36.16      1.18 o 
  -2  -9   8       48.46       43.91      1.32 o 
  -1  -9   8       16.57       15.24      0.85 o 
   0  -9   8       55.73       55.33      1.98 o 
   1  -9   8       48.29       48.11      1.54 o 
   2  -9   8        6.91        7.51      0.46 o 
   3  -9   8      104.19      109.27      1.85 o 
   4  -9   8        0.54        0.90      0.18 o 
   5  -9   8       18.68       17.85      0.75 o 
   6  -9   8       35.92       37.27      1.48 o 
   7  -9   8        1.29        2.53      0.23 o 
  -9  -8   8       52.16       68.44      1.83 o 
  -8  -8   8        7.60        7.37      0.47 o 
  -7  -8   8       15.44       16.67      0.78 o 
  -6  -8   8      126.50      123.74      2.57 o 
  -5  -8   8        6.99        6.50      0.73 o 
  -4  -8   8      123.69      119.81      2.66 o 
  -3  -8   8       75.28       65.79      1.50 o 
  -2  -8   8       81.41       77.00      1.43 o 
  -1  -8   8      155.30      151.68      3.82 o 
   0  -8   8      142.07      137.25      2.38 o 
   1  -8   8       43.59       41.10      1.18 o 
   2  -8   8       19.21       18.76      0.68 o 
   3  -8   8       19.76       18.68      0.72 o 
   4  -8   8      199.27      188.51      3.61 o 
   5  -8   8       25.18       23.76      1.05 o 
   6  -8   8        8.48        8.46      0.60 o 
   7  -8   8       12.82       12.69      0.66 o 
   8  -8   8       26.91       26.65      0.85 o 
 -10  -7   8       31.96       32.04      0.80 o 
  -9  -7   8        1.40        1.63      0.22 o 
  -8  -7   8       79.87       76.29      1.48 o 
  -7  -7   8       92.13       91.77      2.21 o 
  -6  -7   8      137.55      135.70      2.93 o 
  -5  -7   8       64.97       57.68      1.80 o 
  -4  -7   8      332.78      323.57      4.36 o 
  -3  -7   8      946.48      851.87      8.15 o 
  -2  -7   8      240.88      234.48      3.53 o 
  -1  -7   8      106.56      104.55      2.79 o 
   0  -7   8       33.00       37.31      1.15 o 
   1  -7   8      621.48      589.67      7.31 o 
   2  -7   8      477.70      458.62      4.94 o 
   3  -7   8      189.73      179.40      3.13 o 
   4  -7   8      281.94      263.50      4.58 o 
   5  -7   8      188.57      165.38      3.31 o 
   6  -7   8       19.30       18.24      2.86 o 
   7  -7   8        2.30        1.73      0.34 o 
   8  -7   8      164.83      167.59     10.76 o 
   9  -7   8       12.62       14.58      0.61 o 
  10  -7   8       44.46       43.59      2.04 o 
 -11  -6   8       32.01       39.50      0.75 o 
 -10  -6   8       57.15       58.20      1.11 o 
  -9  -6   8        3.60        5.31      0.33 o 
  -8  -6   8       37.88       36.30      0.90 o 
  -7  -6   8       41.44       38.46      0.97 o 
  -6  -6   8       73.10       71.82      2.25 o 
  -5  -6   8      143.90      137.51      2.45 o 
  -4  -6   8      321.21      278.18      3.96 o 
  -3  -6   8     1100.86     1003.62      9.46 o 
  -2  -6   8     1123.69     1062.25      9.79 o 
  -1  -6   8       76.49       73.86      1.22 o 
   0  -6   8       60.38       56.74      1.21 o 
   1  -6   8     1067.23     1003.14     10.76 o 
   2  -6   8     2699.81     2546.38     26.17 o 
   3  -6   8     1038.38      978.59     10.52 o 
   4  -6   8      163.54      149.34      3.88 o 
   5  -6   8      323.52      309.93      4.19 o 
   6  -6   8       43.11       40.01      1.17 o 
   7  -6   8      193.19      181.52      5.74 o 
   8  -6   8        7.06        8.00      0.63 o 
   9  -6   8       28.00       23.94      0.97 o 
  10  -6   8       50.34       51.59      1.89 o 
  11  -6   8       93.24      112.46      3.39 o 
 -12  -5   8       88.91      109.67      1.81 o 
 -11  -5   8       35.08       34.54      1.05 o 
 -10  -5   8       67.36       61.98      1.66 o 
  -9  -5   8       36.10       39.64      0.95 o 
  -8  -5   8       87.51       80.83      1.50 o 
  -7  -5   8       89.50       82.28      1.36 o 
  -6  -5   8       66.55       62.03      1.81 o 
  -5  -5   8       84.58       78.74      1.47 o 
  -4  -5   8      301.13      296.23      3.09 o 
  -3  -5   8      206.98      210.42      2.32 o 
  -2  -5   8      295.94      301.80     11.83 o 
  -1  -5   8       32.85       33.08      3.76 o 
   0  -5   8      112.83       98.11      6.55 o 
   1  -5   8        6.61       10.02      2.15 o 
   2  -5   8      165.96      168.11      4.05 o 
   3  -5   8      764.60      749.29     10.15 o 
   4  -5   8      127.24      126.42      2.23 o 
   5  -5   8       41.94       39.09      1.16 o 
   6  -5   8      136.05      119.86      2.68 o 
   7  -5   8       73.18       72.01      2.10 o 
   8  -5   8      142.91      132.37      2.94 o 
   9  -5   8       82.73       72.48      2.47 o 
  10  -5   8        8.34        9.66      0.73 o 
  11  -5   8       22.33       20.61      0.79 o 
 -12  -4   8       40.87       46.45      1.20 o 
 -11  -4   8      107.69      109.11      2.30 o 
 -10  -4   8       81.65       69.26      1.88 o 
  -9  -4   8       38.92       35.35      1.06 o 
  -8  -4   8      127.31      115.84      1.67 o 
  -7  -4   8      274.46      266.00      3.23 o 
  -6  -4   8       51.57       50.12      1.13 o 
  -5  -4   8       71.41       69.90      1.47 o 
  -4  -4   8      287.60      296.50     11.03 o 
  -3  -4   8      112.76       99.89      6.06 o 
  -2  -4   8      114.30      111.67      6.51 o 
  -1  -4   8      338.11      331.14     12.10 o 
   0  -4   8      555.13      560.34     16.89 o 
   1  -4   8      510.54      529.87     16.58 o 
   2  -4   8      560.07      565.26     17.51 o 
   3  -4   8      262.23      240.89     10.71 o 
   5  -4   8      190.85      180.61      2.34 o 
   6  -4   8      132.37      129.79      3.64 o 
   7  -4   8      172.93      162.04     11.10 o 
   8  -4   8      239.87      210.59      5.65 o 
   9  -4   8      182.72      171.83      7.28 o 
  10  -4   8       22.04       19.68      0.88 o 
  11  -4   8       70.32       70.91      1.41 o 
  12  -4   8      286.73      307.93      4.30 o 
 -13  -3   8       10.75       11.87      0.49 o 
 -12  -3   8       25.35       25.51      0.93 o 
 -11  -3   8       82.97       78.57      1.96 o 
 -10  -3   8      373.20      340.16      5.47 o 
  -9  -3   8      221.48      198.95      3.11 o 
  -8  -3   8      269.91      266.21      3.36 o 
  -7  -3   8      704.36      721.08      8.50 o 
  -6  -3   8      388.27      383.60      7.50 o 
  -5  -3   8      140.36      140.82      5.12 o 
  -4  -3   8       61.99       57.85      3.15 o 
  -3  -3   8       94.81       95.42      4.07 o 
  -2  -3   8      112.15      115.79      4.48 o 
  -1  -3   8       57.33       69.52      4.83 o 
   0  -3   8       73.81       89.88      3.54 o 
   1  -3   8      398.81      418.03      9.01 o 
   2  -3   8      387.83      385.50      8.86 o 
   3  -3   8      659.27      656.98     12.88 o 
   4  -3   8      417.46      428.95     10.09 o 
   6  -3   8      174.45      161.30      2.21 o 
   7  -3   8      104.52       99.03      1.67 o 
   8  -3   8      354.52      340.43      6.38 o 
   9  -3   8      127.80      122.20      2.20 o 
  10  -3   8      177.57      173.77      3.49 o 
  11  -3   8       83.01       80.30      1.86 o 
  12  -3   8       64.33       69.35      1.47 o 
 -13  -2   8       37.64       40.72      1.89 o 
 -12  -2   8       71.96       65.84      2.49 o 
 -11  -2   8        0.20        0.32      0.27 o 
 -10  -2   8        9.06        4.73      0.54 o 
  -9  -2   8      201.20      178.85      3.56 o 
  -8  -2   8      970.64      922.52     11.94 o 
  -7  -2   8       35.39       42.67      0.94 o 
  -6  -2   8      269.21      276.51      7.26 o 
  -5  -2   8      108.25      115.43      3.57 o 
  -4  -2   8     1507.80     1459.50     22.97 o 
  -3  -2   8      284.54      273.90      7.02 o 
  -2  -2   8      123.57      137.88      4.71 o 
  -1  -2   8     1452.32     1518.62     28.44 o 
   0  -2   8      489.82      565.90      8.58 o 
   1  -2   8      357.21      354.02      7.81 o 
   2  -2   8      520.64      566.39     10.89 o 
   3  -2   8       20.69       17.20      1.66 o 
   4  -2   8      439.46      439.19      9.76 o 
   5  -2   8      313.39      323.18     12.02 o 
   6  -2   8       37.07       34.26      3.87 o 
   7  -2   8      425.65      424.98      5.22 o 
   8  -2   8      328.35      323.86      4.33 o 
   9  -2   8      259.19      242.43      3.52 o 
  10  -2   8       63.60       55.50      1.19 o 
  11  -2   8       27.62       28.65      0.88 o 
  12  -2   8       21.92       22.39      0.65 o 
 -13  -1   8       84.57       91.05      3.03 o 
 -12  -1   8        4.01        3.61      0.39 o 
 -11  -1   8       21.23       19.34      0.93 o 
 -10  -1   8        1.32        1.90      0.40 o 
  -9  -1   8      205.37      193.64      4.73 o 
  -8  -1   8      126.91      101.82      1.83 o 
  -7  -1   8        9.70        9.92      1.12 o 
  -6  -1   8       27.81       28.96      3.48 o 
  -5  -1   8        9.96        8.97      1.14 o 
  -4  -1   8      252.47      276.46     11.15 o 
  -3  -1   8      875.39      839.73     14.26 o 
  -2  -1   8      153.78      153.55      3.59 o 
  -1  -1   8      772.87      819.19     10.83 o 
   0  -1   8      677.50      736.66     10.09 o 
   1  -1   8      335.92      356.99      7.64 o 
   2  -1   8      402.52      420.77      8.67 o 
   3  -1   8      693.34      661.41     12.89 o 
   4  -1   8      161.37      162.87      5.17 o 
   5  -1   8      115.72      118.66      7.17 o 
   6  -1   8      393.06      398.06     13.83 o 
   7  -1   8       50.85       51.92      1.24 o 
   8  -1   8      244.09      229.08      3.34 o 
   9  -1   8        3.58        4.61      0.42 o 
  10  -1   8       42.80       36.37      1.09 o 
  11  -1   8       53.29       47.71      1.42 o 
  12  -1   8       62.03       64.51      1.22 o 
 -13   0   8        1.48        2.17      0.34 o 
 -12   0   8       23.51       24.57      1.32 o 
 -11   0   8        3.82        2.37      0.36 o 
 -10   0   8       17.75       25.10      1.08 o 
  -9   0   8      222.25      200.40      4.03 o 
  -8   0   8      409.50      392.69      5.67 o 
  -7   0   8       16.54       19.74      1.28 o 
  -6   0   8        7.13        7.42      1.72 o 
  -5   0   8       65.86       69.71      4.90 o 
  -4   0   8      323.10      292.47     10.39 o 
  -3   0   8      211.33      179.28      4.81 o 
  -2   0   8      418.34      396.12      7.87 o 
  -1   0   8      604.71      643.62     10.96 o 
   0   0   8      714.92      643.00      9.01 o 
   1   0   8        2.67        2.00      0.58 o 
   2   0   8       23.75       21.23      1.62 o 
   3   0   8       18.59       17.99      1.53 o 
   4   0   8      208.08      233.77      9.03 o 
   5   0   8      154.54      127.72      6.80 o 
   6   0   8       46.38       51.57      4.44 o 
   7   0   8       21.05       28.13      1.43 o 
   8   0   8      194.72      185.82      4.30 o 
   9   0   8        8.92        4.05      0.47 o 
  10   0   8       50.47       51.21      5.49 o 
  11   0   8       17.93       16.16      1.23 o 
  12   0   8        6.49        7.25      0.55 o 
  13   0   8       41.15       43.08      1.47 o 
 -11   1   8       20.70       21.98      1.69 o 
 -10   1   8        1.29        2.40      0.73 o 
  -9   1   8      204.26      209.39     12.05 o 
  -8   1   8      126.71      111.01      6.89 o 
  -7   1   8        9.69       10.97      0.99 o 
  -6   1   8       27.97       28.64      3.27 o 
  -5   1   8       10.06       10.12      2.45 o 
  -4   1   8      251.44      276.09     15.66 o 
  -3   1   8      877.52      901.49     26.13 o 
  -2   1   8      154.23      157.93      4.66 o 
  -1   1   8      768.26      832.03     13.42 o 
   0   1   8      677.58      748.02     12.27 o 
   1   1   8      339.36      366.07      6.06 o 
   2   1   8      402.82      420.07     15.19 o 
   3   1   8      693.20      688.30     20.92 o 
   4   1   8      160.26      156.57      7.30 o 
   5   1   8      115.07      118.31      7.88 o 
   6   1   8      394.02      411.51     13.56 o 
   7   1   8       49.40       51.34      8.35 o 
   8   1   8      243.63      218.95      5.63 o 
   9   1   8        3.56        4.47      0.72 o 
  10   1   8       42.55       34.30      1.88 o 
  11   1   8       53.68       48.60      2.12 o 
  12   1   8       62.03       64.28      2.23 o 
  13   1   8       23.74       21.46      1.02 o 
  -8   2   8      966.94      997.17     25.83 o 
  -7   2   8       35.14       41.52      4.21 o 
  -6   2   8      265.22      263.04     10.85 o 
  -5   2   8      107.68      110.67      6.45 o 
  -4   2   8     1508.35     1509.08     32.47 o 
  -3   2   8      285.14      277.86     10.09 o 
  -2   2   8      121.95      139.42      4.62 o 
  -1   2   8     1453.21     1578.73     22.44 o 
   0   2   8      488.37      601.89     12.34 o 
   1   2   8      356.84      371.94      7.93 o 
   2   2   8      522.17      584.02     24.46 o 
   3   2   8       20.35       19.55      2.43 o 
   4   2   8      439.82      446.04     13.59 o 
   5   2   8      313.23      335.27     16.91 o 
   6   2   8       36.94       36.55      3.60 o 
   7   2   8      425.33      429.17     17.25 o 
   8   2   8      327.25      316.74      7.28 o 
   9   2   8      259.32      244.29      6.06 o 
  10   2   8       64.35       58.31      2.41 o 
  11   2   8       27.15       28.92      1.53 o 
  13   2   8        5.75        6.17      0.54 o 
  -7   3   8      704.11      730.03     21.21 o 
  -6   3   8      387.29      357.55     13.39 o 
  -5   3   8      141.39      137.27      7.60 o 
  -4   3   8       61.93       57.57      4.63 o 
  -3   3   8       95.52       91.77      5.65 o 
  -2   3   8      112.20      124.09      6.36 o 
  -1   3   8       57.53       80.18      2.74 o 
   0   3   8       74.03       93.96      4.63 o 
   1   3   8      396.17      409.55     12.76 o 
   2   3   8      386.47      387.28     12.32 o 
   3   3   8      658.98      657.06     17.46 o 
   4   3   8      418.24      422.64     13.28 o 
   5   3   8      354.69      356.34      8.98 o 
   6   3   8      173.10      164.31      3.51 o 
   7   3   8      103.61       99.17      3.28 o 
   8   3   8      354.36      355.62      7.87 o 
   9   3   8      128.99      125.25      3.78 o 
  -6   4   8       51.08       50.05      4.83 o 
  -5   4   8       70.81       60.97      5.17 o 
  -4   4   8      288.18      288.57     11.46 o 
  -3   4   8      113.25      102.13      6.26 o 
  -2   4   8      115.83      118.87      6.42 o 
  -1   4   8      338.95      363.33     16.00 o 
   0   4   8      556.57      597.81     34.89 o 
   1   4   8      510.16      522.49     15.46 o 
   2   4   8      558.67      562.49     16.13 o 
   3   4   8      261.36      237.96      9.51 o 
   4   4   8       11.44        9.99      1.43 o 
   5   4   8      190.74      180.27      6.17 o 
   6   4   8      132.10      130.30      8.01 o 
  -5   5   8       84.86       86.08      6.37 o 
  -4   5   8      301.81      321.48     12.63 o 
  -3   5   8      206.76      215.08      9.73 o 
  -2   5   8      296.69      315.84     11.60 o 
  -1   5   8       32.56       32.71      2.87 o 
   0   5   8      111.17       92.92      6.06 o 
   1   5   8        6.30        8.74      1.91 o 
   2   5   8      164.75      162.07      5.92 o 
   3   5   8      761.60      756.12     14.88 o 
   4   5   8      127.08      129.64      5.22 o 
  -3   6   8     1097.48     1109.07     27.22 o 
  -1   6   8       77.91       77.09      4.15 o 
   0   6   8       59.95       60.86      5.42 o 
   1   6   8     1067.37     1047.11     18.89 o 
   2   6   8     2698.86     2623.65     37.58 o 
  -4 -10   9       60.13       76.29      1.87 o 
  -3 -10   9       20.55       20.85      0.67 o 
  -2 -10   9        1.69        1.49      0.23 o 
  -1 -10   9        1.05        0.86      0.21 o 
   0 -10   9       29.02       28.90      1.17 o 
   1 -10   9       39.13       40.66      1.01 o 
   2 -10   9       16.41       17.42      0.58 o 
   3 -10   9       38.73       44.38      1.39 o 
  -7  -9   9        6.03        7.54      0.48 o 
  -6  -9   9       15.02       17.93      0.91 o 
  -5  -9   9       23.99       23.40      0.82 o 
  -4  -9   9        6.59        5.06      0.43 o 
  -3  -9   9       30.70       37.79      1.15 o 
  -2  -9   9       20.97       21.83      0.86 o 
  -1  -9   9       72.71       67.29      2.16 o 
   0  -9   9        4.82        6.10      0.53 o 
   1  -9   9        4.44        4.81      0.61 o 
   2  -9   9       62.37       65.96      1.79 o 
   3  -9   9       30.90       31.38      0.82 o 
   4  -9   9       56.64       59.79      1.43 o 
   5  -9   9       17.80       20.67      0.73 o 
   6  -9   9       64.74       73.83      1.85 o 
  -8  -8   9        5.29        5.89      0.39 o 
  -7  -8   9       29.05       31.79      1.02 o 
  -6  -8   9       79.47       82.05      1.91 o 
  -5  -8   9       13.16       13.50      0.76 o 
  -4  -8   9       18.30       18.05      1.04 o 
  -3  -8   9       62.62       59.07      1.73 o 
  -2  -8   9      173.07      166.35      2.69 o 
  -1  -8   9       83.20       79.02      1.71 o 
   0  -8   9       64.21       65.60      2.04 o 
   1  -8   9      187.01      176.69      2.90 o 
   2  -8   9      204.17      201.22      3.36 o 
   3  -8   9      156.48      160.08      2.35 o 
   4  -8   9      166.52      165.45      3.17 o 
   5  -8   9       15.02       12.61      0.73 o 
   6  -8   9       96.08       96.60      2.07 o 
   7  -8   9       44.15       49.07      1.26 o 
   8  -8   9       75.84       85.98      1.57 o 
  -9  -7   9       38.30       44.56      1.75 o 
  -8  -7   9       37.89       40.31      0.96 o 
  -7  -7   9      176.79      179.79      2.61 o 
  -6  -7   9       89.85       83.11      2.12 o 
  -5  -7   9       81.33       74.76      2.05 o 
  -4  -7   9       63.95       49.94      1.36 o 
  -3  -7   9      114.83      110.29      2.29 o 
  -2  -7   9      137.97      141.67      4.08 o 
  -1  -7   9       12.85       23.68      3.98 o 
   0  -7   9       87.63       82.42      2.44 o 
   1  -7   9        5.49        6.38      0.50 o 
   2  -7   9       27.33       27.46      0.99 o 
   3  -7   9      314.88      325.92      6.41 o 
   4  -7   9       41.24       36.34      1.11 o 
   5  -7   9      118.47      107.25      3.97 o 
   6  -7   9        1.06        1.36      0.31 o 
   7  -7   9       43.69       41.32      2.28 o 
   8  -7   9       14.70       14.39      0.55 o 
   9  -7   9       13.99       12.57      0.43 o 
 -11  -6   9       51.17       64.91      1.73 o 
 -10  -6   9       93.79      105.00      1.53 o 
  -9  -6   9        6.40        6.19      0.33 o 
  -8  -6   9       37.20       34.44      0.85 o 
  -7  -6   9        5.45        5.22      0.37 o 
  -6  -6   9       33.27       39.38      1.43 o 
  -5  -6   9      127.36      100.50      2.05 o 
  -4  -6   9      283.96      269.69      3.94 o 
  -3  -6   9       56.69       52.68      1.07 o 
  -2  -6   9      398.82      377.40      5.18 o 
  -1  -6   9       27.24       26.00      0.94 o 
   0  -6   9      154.70      146.09      2.70 o 
   1  -6   9      383.36      362.35      6.07 o 
   2  -6   9      105.91      103.62      2.06 o 
   3  -6   9      205.14      197.62      3.08 o 
   4  -6   9      222.51      202.91      2.69 o 
   5  -6   9       22.19       18.30      0.78 o 
   6  -6   9       83.07       74.55      2.01 o 
   7  -6   9      119.00      107.06      2.44 o 
   8  -6   9       74.91       75.01      1.98 o 
   9  -6   9       10.27       12.25      0.69 o 
  10  -6   9       67.31       79.55      3.21 o 
 -11  -5   9       26.01       21.46      0.77 o 
 -10  -5   9      207.89      208.76      3.56 o 
  -9  -5   9       33.74       33.21      0.84 o 
  -8  -5   9      119.80      110.92      1.58 o 
  -7  -5   9      549.42      548.02      7.82 o 
  -6  -5   9       48.07       42.90      0.96 o 
  -5  -5   9      293.66      261.76      3.27 o 
  -4  -5   9      670.66      661.63      6.56 o 
  -3  -5   9      153.69      130.72      1.73 o 
  -2  -5   9      279.23      265.62      3.06 o 
  -1  -5   9      189.05      197.48      2.90 o 
   0  -5   9       21.50       18.83      0.94 o 
   1  -5   9      487.21      494.98      6.62 o 
   2  -5   9      703.42      724.27      6.59 o 
   3  -5   9      117.61      122.30      2.03 o 
   4  -5   9       12.31       15.71      0.68 o 
   5  -5   9      197.36      163.03      3.38 o 
   6  -5   9        2.98        2.44      0.75 o 
   7  -5   9      213.88      188.64      3.69 o 
   8  -5   9       14.44       15.78      0.91 o 
   9  -5   9       64.92       58.97      2.13 o 
  10  -5   9       19.66       15.97      0.77 o 
  11  -5   9       37.49       34.80      0.95 o 
 -12  -4   9       34.28       39.58      1.02 o 
 -11  -4   9       39.46       41.83      1.25 o 
 -10  -4   9       91.78       86.06      2.10 o 
  -9  -4   9      113.49      104.94      2.12 o 
  -8  -4   9      322.79      299.61      3.15 o 
  -7  -4   9      280.85      266.94      2.94 o 
  -6  -4   9      180.42      179.91      3.45 o 
  -5  -4   9      437.36      439.35      4.00 o 
  -4  -4   9      624.31      633.63      7.97 o 
  -3  -4   9      255.11      260.99     10.73 o 
  -2  -4   9      162.58      150.40      7.97 o 
  -1  -4   9      105.09      110.41      6.81 o 
   0  -4   9      507.71      483.17     15.95 o 
   1  -4   9        8.08        7.71      1.88 o 
   2  -4   9      763.83      730.36     21.28 o 
   3  -4   9        8.54        7.79      1.95 o 
   4  -4   9      615.52      598.26     16.24 o 
   5  -4   9      479.42      468.70      9.62 o 
   6  -4   9      186.70      180.17      5.09 o 
   7  -4   9      272.04      248.84     11.15 o 
   8  -4   9      139.46      141.18      7.01 o 
   9  -4   9       41.04       38.25      1.97 o 
  10  -4   9       36.15       38.64      1.85 o 
  11  -4   9       63.03       60.43      1.49 o 
  12  -4   9       45.53       45.80      1.00 o 
 -13  -3   9       14.38       15.16      0.50 o 
 -12  -3   9       92.49       92.28      1.87 o 
 -11  -3   9       30.41       25.87      1.03 o 
 -10  -3   9      164.37      150.33      3.07 o 
  -9  -3   9       12.36       13.84      0.70 o 
  -8  -3   9      395.37      365.84      8.17 o 
  -7  -3   9      471.46      460.97      5.21 o 
  -6  -3   9        1.62        1.82      0.23 o 
  -5  -3   9      297.26      290.83      8.00 o 
  -4  -3   9     1119.30     1098.23     18.72 o 
  -3  -3   9      131.64      132.86      5.78 o 
  -2  -3   9      225.48      207.02      6.49 o 
  -1  -3   9     1012.75      975.98     24.19 o 
   0  -3   9       66.05       66.05      3.17 o 
   1  -3   9     1078.63     1152.69     18.73 o 
   2  -3   9       32.30       30.18      2.32 o 
   3  -3   9      139.40      127.14      5.06 o 
   4  -3   9      104.52      108.78      4.80 o 
   5  -3   9       65.12       67.30      1.86 o 
   6  -3   9       41.06       42.85      1.17 o 
   7  -3   9      450.51      455.31      8.60 o 
   8  -3   9      130.98      114.58      2.81 o 
   9  -3   9        8.88        6.17      0.47 o 
  10  -3   9       26.54       29.36      1.00 o 
  11  -3   9        3.89        3.95      0.39 o 
  12  -3   9       54.13       54.53      1.24 o 
 -13  -2   9       45.52       48.68      1.56 o 
 -12  -2   9        1.27        2.13      0.31 o 
 -11  -2   9       80.40       78.60      1.94 o 
 -10  -2   9      137.01      115.68      2.63 o 
  -9  -2   9       49.60       34.27      1.10 o 
  -8  -2   9      112.79      131.09      2.42 o 
  -7  -2   9     1147.84     1117.10     15.75 o 
  -6  -2   9       21.47       22.92      1.19 o 
  -5  -2   9       63.61       56.52      3.24 o 
  -4  -2   9       12.99       14.12      1.63 o 
  -3  -2   9       31.08       30.88      2.31 o 
  -2  -2   9       34.59       43.73      2.72 o 
  -1  -2   9      662.21      692.21     15.71 o 
   0  -2   9       81.96       84.99      3.47 o 
   1  -2   9      653.53      679.68     12.47 o 
   2  -2   9      320.98      350.95      8.34 o 
   3  -2   9       41.23       37.51      2.56 o 
   4  -2   9      414.15      422.01      9.83 o 
   5  -2   9      332.89      327.79     12.48 o 
   6  -2   9      329.84      304.19      3.84 o 
   7  -2   9      775.95      715.97      8.82 o 
   8  -2   9      185.89      160.88      2.69 o 
   9  -2   9      172.59      148.38      2.53 o 
  10  -2   9       36.93       33.42      1.01 o 
  11  -2   9       18.92       19.33      0.69 o 
  12  -2   9      168.20      162.28      2.90 o 
 -13  -1   9        7.94        9.17      0.41 o 
 -12  -1   9       34.80       35.01      1.18 o 
 -11  -1   9       42.69       40.65      1.33 o 
 -10  -1   9      301.04      269.81      5.58 o 
  -9  -1   9      187.98      161.43      6.89 o 
  -8  -1   9       68.09       71.61      2.75 o 
  -7  -1   9      202.52      207.59      5.28 o 
  -6  -1   9       30.95       24.38      2.18 o 
  -5  -1   9       56.78       54.18      3.12 o 
  -4  -1   9      198.26      178.43      5.74 o 
  -3  -1   9      122.87      119.09      4.51 o 
  -2  -1   9       81.02       65.43      2.88 o 
  -1  -1   9      766.11      801.45     11.08 o 
   0  -1   9       45.82       46.21      2.08 o 
   1  -1   9      529.97      567.00     10.86 o 
   2  -1   9      475.56      453.58      9.51 o 
   3  -1   9       45.52       45.52      2.70 o 
   4  -1   9      116.77      129.66      4.77 o 
   5  -1   9      195.69      197.62      6.86 o 
   6  -1   9      555.88      569.80      7.26 o 
   7  -1   9       53.87       48.30      1.22 o 
   8  -1   9       87.40       80.75      2.12 o 
   9  -1   9        0.39       -0.09      0.30 o 
  10  -1   9       44.04       40.28      1.13 o 
  11  -1   9        4.41        5.43      0.40 o 
  12  -1   9        6.50        5.84      0.44 o 
 -12   0   9       35.32       37.45      2.34 o 
 -11   0   9        3.05        2.60      0.35 o 
 -10   0   9       27.24       31.40      1.50 o 
  -9   0   9        7.86       10.62      0.73 o 
  -8   0   9       86.64       83.97      2.43 o 
  -7   0   9       16.64       17.95      1.55 o 
  -6   0   9       47.69       39.12      4.00 o 
  -5   0   9       16.56       14.60      2.36 o 
  -4   0   9        2.98        0.50      0.74 o 
  -3   0   9        0.16        0.31      0.31 o 
  -2   0   9      130.21      139.35      4.40 o 
  -1   0   9       59.83       58.72      2.30 o 
   0   0   9       26.78       28.28      1.59 o 
   1   0   9       63.23       62.33      3.74 o 
   2   0   9        6.40        9.60      1.21 o 
   3   0   9        0.22        2.42      2.62 o 
   4   0   9      448.07      418.78     26.44 o 
   5   0   9       13.00       15.63      2.41 o 
   6   0   9       24.94       29.98      1.48 o 
   7   0   9      217.01      199.30      3.39 o 
   8   0   9        4.17        9.38      2.57 o 
   9   0   9        0.01        0.87      0.79 o 
  10   0   9      130.95      121.67      3.81 o 
  11   0   9      138.56      131.01      3.79 o 
  12   0   9       89.84       92.08      1.93 o 
 -11   1   9       42.97       42.96      1.76 o 
 -10   1   9      298.96      295.43     14.31 o 
  -9   1   9      188.16      176.81     10.17 o 
  -8   1   9       66.28       76.10      3.79 o 
  -7   1   9      202.77      203.03      4.64 o 
  -6   1   9       30.34       27.75      3.38 o 
  -5   1   9       57.04       52.69      4.52 o 
  -4   1   9      198.61      191.06     15.96 o 
  -3   1   9      123.58      130.25      4.48 o 
  -2   1   9       80.38       71.82      3.20 o 
  -1   1   9      764.76      803.46     13.58 o 
   0   1   9       44.77       45.74      2.45 o 
   1   1   9      529.51      584.53      8.70 o 
   2   1   9      477.60      467.66     17.70 o 
   3   1   9       45.83       47.33      2.54 o 
   4   1   9      116.21      118.37      6.56 o 
   5   1   9      195.91      182.84      8.53 o 
   6   1   9      557.31      563.52      9.35 o 
   7   1   9       53.92       50.82      5.54 o 
   8   1   9       87.19       79.97      3.01 o 
   9   1   9        0.38        1.17      0.51 o 
  10   1   9       44.06       39.01      1.96 o 
  11   1   9        4.37        6.42      0.78 o 
  12   1   9        6.68        6.71      0.70 o 
  13   1   9        6.05        6.18      0.48 o 
  -6   2   9       21.37       20.90      2.96 o 
  -5   2   9       63.62       63.20      6.74 o 
  -4   2   9       12.97       17.70      3.63 o 
  -3   2   9       31.13       29.66      1.81 o 
  -2   2   9       34.60       49.45      2.73 o 
  -1   2   9      661.62      717.18     12.69 o 
   0   2   9       81.59       89.00      4.35 o 
   1   2   9      656.37      722.30     24.05 o 
   2   2   9      320.93      355.86     18.09 o 
   3   2   9       42.65       34.33      3.39 o 
   4   2   9      412.96      407.05     13.34 o 
   5   2   9      335.38      345.51     18.63 o 
   6   2   9      328.41      299.88      8.86 o 
   7   2   9      781.02      727.94     14.29 o 
   8   2   9      185.53      163.65      4.63 o 
   9   2   9      174.66      147.92      4.34 o 
  10   2   9       36.78       34.60      1.79 o 
  12   2   9      168.40      163.61      3.99 o 
  -6   3   9        1.51        3.35      1.43 o 
  -5   3   9      298.83      294.65     12.02 o 
  -4   3   9     1118.08     1106.37     27.18 o 
  -3   3   9      130.97      145.68      5.41 o 
  -2   3   9      225.54      229.23      5.36 o 
  -1   3   9     1014.98     1102.92     57.45 o 
   0   3   9       66.69       66.33      4.82 o 
   1   3   9     1079.05     1117.74     26.03 o 
   2   3   9       32.77       34.69      3.48 o 
   3   3   9      138.18      120.89      6.64 o 
   4   3   9      105.35      111.80      6.47 o 
   5   3   9       64.85       64.71      3.62 o 
   6   3   9       40.97       42.60      2.96 o 
  12   3   9       54.13       59.37      1.90 o 
  -5   4   9      437.00      440.31     15.63 o 
  -4   4   9      623.62      631.22     19.02 o 
  -3   4   9      254.21      248.30     10.53 o 
  -2   4   9      162.35      162.86      4.53 o 
  -1   4   9      103.98      117.08      6.78 o 
   0   4   9      506.07      496.36     15.59 o 
   1   4   9        8.03        9.01      1.83 o 
   2   4   9      766.76      734.13     19.81 o 
   3   4   9        8.24        8.31      1.76 o 
   4   4   9      614.45      602.42     12.88 o 
   5   4   9      478.55      492.79     11.36 o 
  -4   5   9      674.21      729.78     21.21 o 
  -3   5   9      153.94      135.69      7.76 o 
  -2   5   9      281.98      279.17      8.07 o 
  -1   5   9      188.88      188.20      9.28 o 
   0   5   9       21.71       17.93      2.68 o 
   1   5   9      489.68      464.66     15.14 o 
   2   5   9      700.37      685.09     17.55 o 
   3   5   9      117.35      120.90      5.79 o 
   4   5   9       12.46       13.80      2.20 o 
   0   6   9      153.62      153.37      8.87 o 
  -2 -10  10       22.18       27.23      0.72 o 
  -1 -10  10       82.81       87.41      2.04 o 
   0 -10  10       13.60       13.16      0.70 o 
   1 -10  10      162.12      173.37      3.61 o 
  -6  -9  10       22.36       27.15      0.71 o 
  -5  -9  10       42.55       46.56      0.92 o 
  -4  -9  10       46.93       51.83      1.26 o 
  -3  -9  10       25.57       30.28      0.96 o 
  -2  -9  10      192.68      206.91      6.34 o 
  -1  -9  10       15.68       16.78      0.95 o 
   0  -9  10       85.12       89.82      2.01 o 
   1  -9  10        4.62        4.15      0.41 o 
   2  -9  10       36.60       39.93      0.90 o 
   3  -9  10       74.78       78.39      1.62 o 
   4  -9  10        6.17        5.40      0.37 o 
   5  -9  10       13.74       17.57      0.69 o 
  -8  -8  10       33.57       35.72      1.22 o 
  -7  -8  10       98.77      100.83      1.90 o 
  -6  -8  10      108.13      105.87      2.13 o 
  -5  -8  10       50.41       49.54      1.42 o 
  -4  -8  10       20.97       21.98      0.95 o 
  -3  -8  10       38.26       38.93      1.33 o 
  -2  -8  10       28.81       28.97      0.84 o 
  -1  -8  10      113.83      118.27      2.44 o 
   0  -8  10      123.58      126.48      2.21 o 
   1  -8  10       33.22       44.17      1.00 o 
   2  -8  10        0.44        0.36      0.18 o 
   3  -8  10       19.87       21.45      0.64 o 
   4  -8  10       14.87       15.17      0.76 o 
   5  -8  10        3.35        3.71      0.39 o 
   6  -8  10       24.28       26.68      0.90 o 
   7  -8  10       21.33       18.11      0.64 o 
  -9  -7  10      137.73      166.67      3.59 o 
  -8  -7  10        8.40        9.93      0.56 o 
  -7  -7  10        4.62        5.05      0.47 o 
  -6  -7  10       38.51       39.61      1.36 o 
  -5  -7  10       59.73       60.57      2.28 o 
  -4  -7  10       72.80       66.10      1.66 o 
  -3  -7  10       49.14       44.05      1.08 o 
  -2  -7  10       59.50       64.99      1.56 o 
  -1  -7  10      180.17      160.07      3.39 o 
   0  -7  10      119.98      118.47      2.82 o 
   1  -7  10      334.53      315.54      5.99 o 
   2  -7  10       54.45       52.30      1.44 o 
   3  -7  10       70.17       64.21      1.51 o 
   4  -7  10       39.62       37.61      1.10 o 
   5  -7  10       71.18       66.33      2.16 o 
   6  -7  10       27.81       29.75      1.19 o 
   7  -7  10       49.34       50.04      1.75 o 
   8  -7  10      139.59      149.01      2.61 o 
   9  -7  10      138.91      145.09      2.22 o 
 -10  -6  10       38.53       44.02      1.37 o 
  -9  -6  10      141.04      161.56      2.21 o 
  -8  -6  10       67.23       68.28      1.21 o 
  -7  -6  10        1.91        1.24      0.22 o 
  -6  -6  10       78.82       75.11      1.42 o 
  -5  -6  10      244.72      231.93      4.16 o 
  -4  -6  10      324.41      284.33      3.47 o 
  -3  -6  10       52.93       50.20      1.19 o 
  -2  -6  10       21.78       21.67      0.78 o 
  -1  -6  10       45.22       40.95      1.25 o 
   0  -6  10      589.45      582.15      8.58 o 
   1  -6  10      306.32      274.20      4.92 o 
   2  -6  10      316.41      278.65      5.07 o 
   3  -6  10      120.40      117.44      3.65 o 
   4  -6  10      191.48      162.55      2.66 o 
   5  -6  10        3.96        2.83      0.42 o 
   6  -6  10       24.95       17.89      0.91 o 
   7  -6  10       13.20       12.95      0.75 o 
   8  -6  10        6.14        6.47      0.50 o 
   9  -6  10       19.30       18.74      0.88 o 
  10  -6  10        4.15        7.71      0.32 o 
 -11  -5  10        0.23        1.22      0.22 o 
 -10  -5  10        2.78        4.28      0.40 o 
  -9  -5  10       53.90       47.09      1.13 o 
  -8  -5  10       84.26       84.20      1.31 o 
  -7  -5  10        8.08        8.63      0.42 o 
  -6  -5  10       46.21       45.87      1.11 o 
  -5  -5  10      191.89      166.67      2.41 o 
  -4  -5  10      587.57      546.05      5.65 o 
  -3  -5  10      184.56      183.97      2.47 o 
  -2  -5  10       41.26       47.37      1.27 o 
  -1  -5  10       13.28       12.87      0.65 o 
   0  -5  10       18.15       19.10      0.78 o 
   1  -5  10      255.28      249.06      3.00 o 
   2  -5  10       33.01       36.96      1.36 o 
   3  -5  10       67.22       60.10      1.44 o 
   4  -5  10      434.30      451.41      8.67 o 
   5  -5  10      225.60      223.66      5.93 o 
   6  -5  10        8.85        8.71      0.66 o 
   7  -5  10        6.20        7.27      0.64 o 
   8  -5  10        7.45        7.95      0.64 o 
   9  -5  10       55.60       43.13      1.34 o 
  10  -5  10        7.44        8.59      0.52 o 
  11  -5  10       28.10       25.89      0.69 o 
 -12  -4  10       37.12       43.55      0.99 o 
 -11  -4  10       48.41       48.93      1.29 o 
 -10  -4  10      253.21      238.56      3.99 o 
  -9  -4  10        0.90        1.62      0.25 o 
  -8  -4  10        4.62        4.12      0.31 o 
  -7  -4  10      125.65      112.55      1.76 o 
  -6  -4  10       15.03       15.19      0.63 o 
  -5  -4  10       22.23       21.72      0.65 o 
  -4  -4  10      378.06      386.54      4.05 o 
  -3  -4  10      129.59      111.60      1.73 o 
  -2  -4  10        9.09        7.23      0.69 o 
  -1  -4  10       35.21       35.41      4.01 o 
   0  -4  10      510.93      528.21     17.41 o 
   1  -4  10       94.87       89.58      6.50 o 
   2  -4  10      221.80      211.64      3.56 o 
   3  -4  10      345.58      337.47      5.00 o 
   4  -4  10       75.79       69.74      3.71 o 
   5  -4  10       14.17       12.14      0.79 o 
   6  -4  10        4.99        3.92      0.50 o 
   7  -4  10      345.08      322.63      7.61 o 
   8  -4  10       21.46       20.58      0.99 o 
   9  -4  10       95.04       88.24      4.46 o 
  10  -4  10       23.66       21.06      0.90 o 
  11  -4  10       27.28       27.12      0.88 o 
 -12  -3  10        4.82        3.73      0.33 o 
 -11  -3  10       25.72       26.97      1.00 o 
 -10  -3  10      117.31      111.57      2.48 o 
  -9  -3  10      110.58       90.76      1.88 o 
  -8  -3  10       69.78       62.54      1.75 o 
  -7  -3  10      177.78      171.16      2.88 o 
  -6  -3  10      672.53      646.24      7.10 o 
  -5  -3  10      100.30       97.05      2.11 o 
  -4  -3  10       83.78       81.98      1.88 o 
  -3  -3  10      141.50      130.40      5.30 o 
  -2  -3  10       55.62       56.67      3.43 o 
  -1  -3  10      258.62      259.25     10.90 o 
   0  -3  10      378.77      366.07     13.42 o 
   1  -3  10      177.94      188.88      6.08 o 
   2  -3  10       43.67       41.20      2.83 o 
   3  -3  10      283.20      264.53      8.15 o 
   4  -3  10       36.63       41.50      1.51 o 
   5  -3  10      220.86      209.23      3.89 o 
   6  -3  10      854.05      780.86     10.96 o 
   7  -3  10      160.55      131.31      2.96 o 
   8  -3  10        8.22        5.98      0.47 o 
   9  -3  10       27.11       25.43      0.88 o 
  10  -3  10       14.35       12.80      0.57 o 
  11  -3  10       34.46       40.16      1.68 o 
  12  -3  10      162.35      173.86      3.71 o 
 -12  -2  10        8.38        9.54      0.52 o 
 -11  -2  10        2.52        2.32      0.46 o 
 -10  -2  10      130.58      124.80      2.71 o 
  -9  -2  10       80.66       70.22      1.64 o 
  -8  -2  10       56.31       47.55      1.35 o 
  -7  -2  10      342.16      307.29      5.25 o 
  -6  -2  10      770.12      743.67     13.41 o 
  -5  -2  10      287.14      270.01      5.68 o 
  -4  -2  10      141.81      130.53      5.18 o 
  -3  -2  10     1519.68     1473.60     23.39 o 
  -2  -2  10       50.34       58.72      3.85 o 
  -1  -2  10       10.16       10.62      1.32 o 
   0  -2  10       15.63       15.45      4.15 o 
   1  -2  10       88.42       86.59      3.86 o 
   2  -2  10       10.99       10.38      1.41 o 
   3  -2  10      238.75      237.58      9.21 o 
   4  -2  10      175.73      186.15      6.33 o 
   5  -2  10      366.64      352.77      4.27 o 
   6  -2  10     1006.70      927.80     12.07 o 
   7  -2  10       27.73       23.19      0.89 o 
   8  -2  10      179.67      154.41      2.61 o 
   9  -2  10        1.81        1.30      0.44 o 
  10  -2  10       15.13       15.66      0.67 o 
  11  -2  10       33.89       32.34      0.84 o 
  12  -2  10       33.05       31.54      1.08 o 
 -12  -1  10       78.93       81.80      3.38 o 
 -11  -1  10      123.90      126.86      5.45 o 
 -10  -1  10       45.66       46.91      1.58 o 
  -9  -1  10       28.21       26.33      1.18 o 
  -8  -1  10      205.67      187.34      3.03 o 
  -7  -1  10      287.84      263.54      5.66 o 
  -6  -1  10      705.39      666.38     12.00 o 
  -5  -1  10      567.17      531.50     11.67 o 
  -4  -1  10      209.88      192.96      6.31 o 
  -3  -1  10      292.63      290.12      7.80 o 
  -2  -1  10       23.60       28.61      1.84 o 
  -1  -1  10       21.78       26.72      1.66 o 
   0  -1  10        4.43        5.68      0.83 o 
   1  -1  10      253.00      258.59      6.92 o 
   2  -1  10      254.96      257.26      7.06 o 
   3  -1  10       86.90       92.28      5.02 o 
   4  -1  10      302.43      306.61     16.48 o 
   5  -1  10      338.83      321.07      4.76 o 
   6  -1  10      751.65      699.57      8.66 o 
   7  -1  10      151.70      143.18      3.00 o 
   8  -1  10      329.09      296.14      5.00 o 
   9  -1  10      126.04      120.42      2.20 o 
  10  -1  10       60.13       61.51      1.41 o 
  11  -1  10       14.16       16.26      0.61 o 
  12  -1  10       18.20       18.82      0.96 o 
 -12   0  10        2.79        4.12      0.33 o 
 -11   0  10        5.40        4.19      0.40 o 
 -10   0  10       91.82       92.99      4.37 o 
  -9   0  10       59.64       69.08      3.17 o 
  -8   0  10      146.09      118.80      3.59 o 
  -7   0  10      385.13      358.43     14.75 o 
  -6   0  10       15.08       16.26      1.11 o 
  -5   0  10        3.52        9.90      2.14 o 
  -4   0  10      107.42      102.84      6.40 o 
  -3   0  10       18.92       20.70      1.84 o 
  -2   0  10      140.64      147.10      4.00 o 
  -1   0  10       18.34       26.14      1.63 o 
   0   0  10      798.27      795.58     11.41 o 
   1   0  10      132.53      152.19      4.08 o 
   2   0  10      334.57      357.93      8.43 o 
   3   0  10      257.92      259.09      8.52 o 
   4   0  10      207.28      198.85      9.07 o 
   5   0  10      124.91      103.75      6.60 o 
   6   0  10      156.77      142.55      2.72 o 
   7   0  10        0.56        1.19      0.90 o 
   8   0  10       10.93       10.25      0.71 o 
   9   0  10        7.67        9.02      0.65 o 
  10   0  10       57.83       54.02      2.34 o 
  11   0  10       39.16       35.14      1.20 o 
  12   0  10       62.84       63.52      2.05 o 
 -11   1  10      125.24      137.00      3.52 o 
 -10   1  10       45.79       49.62      2.07 o 
  -9   1  10       27.41       27.23      1.59 o 
  -8   1  10      206.71      195.28      5.16 o 
  -7   1  10      287.43      261.45      5.58 o 
  -6   1  10      705.04      675.19     18.06 o 
  -5   1  10      566.47      534.82     16.90 o 
  -4   1  10      209.80      227.91     21.70 o 
  -3   1  10      292.01      311.06     12.21 o 
  -2   1  10       23.87       28.60      4.39 o 
  -1   1  10       21.57       25.33      1.96 o 
   0   1  10        4.49        5.05      0.76 o 
   1   1  10      252.89      274.46      7.63 o 
   2   1  10      255.26      264.64      6.94 o 
   3   1  10       87.58       90.00      6.50 o 
   4   1  10      302.03      294.66     11.37 o 
   5   1  10      340.39      314.94      6.10 o 
   6   1  10      751.48      705.00     23.69 o 
   7   1  10      154.43      138.70      4.18 o 
   8   1  10      328.93      286.76      6.90 o 
   9   1  10      126.76      117.52      3.78 o 
  10   1  10       59.92       58.84      2.41 o 
  11   1  10       13.64       16.01      1.15 o 
  12   1  10       18.09       19.59      1.05 o 
  -8   2  10       55.41       50.59      2.19 o 
  -6   2  10      770.51      750.52     21.76 o 
  -5   2  10      288.24      277.44     11.59 o 
  -4   2  10      141.09      144.51      5.47 o 
  -3   2  10     1517.80     1603.46     36.22 o 
  -2   2  10       51.77       60.06      3.18 o 
  -1   2  10       10.20        8.72      1.51 o 
   0   2  10       15.76       11.82      1.32 o 
   1   2  10       88.37       87.29      4.06 o 
   2   2  10       10.41       13.99      1.45 o 
   3   2  10      239.48      241.98      9.99 o 
   4   2  10      174.87      178.79      8.64 o 
   5   2  10      366.81      375.81     24.97 o 
   6   2  10     1005.05      947.67     24.26 o 
   7   2  10       27.74       21.92      1.50 o 
   8   2  10      179.82      153.58      4.46 o 
  12   2  10       33.26       34.62      1.38 o 
  -6   3  10      671.55      684.21     20.69 o 
  -5   3  10      100.33      106.42      4.86 o 
  -4   3  10       84.05       87.18      3.49 o 
  -3   3  10      141.09      148.32      5.48 o 
  -2   3  10       55.56       63.37      3.36 o 
  -1   3  10      259.81      293.93      9.92 o 
   0   3  10      378.28      388.32     13.32 o 
   1   3  10      179.11      184.63      8.63 o 
   2   3  10       43.76       38.86      3.81 o 
   3   3  10      282.80      267.27     10.72 o 
   4   3  10       36.21       38.75      3.90 o 
   5   3  10      217.94      214.80      8.34 o 
  11   3  10       34.39       41.65      1.70 o 
  12   3  10      162.71      191.53      3.94 o 
  -5   4  10       22.62       19.69      2.12 o 
  -4   4  10      381.80      415.95     10.59 o 
  -3   4  10      130.21      116.07      4.05 o 
  -2   4  10        9.47        8.11      2.01 o 
  -1   4  10       35.83       35.74      3.85 o 
   0   4  10      512.92      543.21     16.92 o 
   1   4  10       95.10       85.15      5.89 o 
   2   4  10      219.35      203.03      9.31 o 
   3   4  10      344.22      326.73     12.19 o 
   4   4  10       74.57       73.53      4.04 o 
  11   4  10       26.96       28.76      1.18 o 
  -3   5  10      184.03      192.05      7.06 o 
  -2   5  10       41.51       50.13      4.82 o 
  -1   5  10       12.92        8.70      1.98 o 
   0   5  10       18.14       15.93      2.70 o 
   1   5  10      254.66      241.60     10.46 o 
   2   5  10       32.90       35.45      2.79 o 
  -5  -9  11       12.20       14.42      0.41 o 
  -4  -9  11        5.57        6.63      0.32 o 
  -3  -9  11       94.50      107.06      2.23 o 
  -2  -9  11        6.50        6.28      0.34 o 
  -1  -9  11        9.05        7.80      0.50 o 
   0  -9  11       10.69       10.52      0.61 o 
   1  -9  11      319.16      325.77      4.62 o 
   2  -9  11      134.11      145.16      1.89 o 
   3  -9  11       44.55       48.81      2.54 o 
   4  -9  11       72.80       82.14      2.17 o 
  -7  -8  11       50.00       55.02      1.16 o 
  -6  -8  11       40.19       41.72      1.11 o 
  -5  -8  11       17.14       18.36      0.78 o 
  -4  -8  11        5.29        5.01      0.46 o 
  -3  -8  11       49.71       48.61      1.42 o 
  -2  -8  11       62.12       73.76      1.49 o 
  -1  -8  11       58.01       52.80      1.07 o 
   0  -8  11      263.19      268.17      3.58 o 
   1  -8  11       85.49       83.06      1.65 o 
   2  -8  11       41.66       41.82      1.16 o 
   3  -8  11       41.20       38.99      0.96 o 
   4  -8  11      139.26      145.19      2.77 o 
   5  -8  11       50.86       52.36      1.27 o 
   6  -8  11       43.00       36.02      1.46 o 
  -8  -7  11       12.65       14.80      0.60 o 
  -7  -7  11       46.47       52.16      1.37 o 
  -6  -7  11        0.79        0.94      0.29 o 
  -5  -7  11       34.07       31.60      1.58 o 
  -4  -7  11       28.87       35.00      1.04 o 
  -3  -7  11       65.01       55.47      1.20 o 
  -2  -7  11       33.28       32.81      1.06 o 
  -1  -7  11      269.64      255.35      3.68 o 
   0  -7  11       58.97       60.84      1.88 o 
   1  -7  11      190.69      184.53      3.66 o 
   2  -7  11       68.67       66.18      1.55 o 
   3  -7  11      379.65      341.40      5.61 o 
   4  -7  11      104.20      107.86      1.93 o 
   5  -7  11        4.53        3.50      0.26 o 
   6  -7  11       76.66       84.88      1.77 o 
   7  -7  11       10.61       10.64      0.43 o 
   8  -7  11       17.07       23.48      0.71 o 
  -9  -6  11       71.87       91.66      1.88 o 
  -8  -6  11       10.20        9.72      0.35 o 
  -7  -6  11      116.76      127.44      1.82 o 
  -6  -6  11      139.16      135.20      2.49 o 
  -5  -6  11      146.89      127.53      2.43 o 
  -4  -6  11       46.09       44.79      1.10 o 
  -3  -6  11      178.45      154.62      2.31 o 
  -2  -6  11      106.23      104.58      1.82 o 
  -1  -6  11       32.29       34.14      1.13 o 
   0  -6  11      237.92      202.76      3.63 o 
   1  -6  11      165.07      151.07      3.31 o 
   2  -6  11       52.79       42.25      1.71 o 
   3  -6  11       35.40       39.69      1.00 o 
   4  -6  11      215.28      197.74      4.22 o 
   5  -6  11      206.16      200.54      2.61 o 
   6  -6  11       11.12       10.13      0.54 o 
   7  -6  11       12.67       16.51      0.88 o 
   8  -6  11       25.79       27.65      0.79 o 
   9  -6  11        8.89       12.41      0.59 o 
 -11  -5  11       23.31       26.53      0.97 o 
 -10  -5  11      140.90      137.75      2.39 o 
  -9  -5  11       55.46       49.12      1.10 o 
  -8  -5  11       24.32       27.56      0.68 o 
  -7  -5  11       18.57       16.60      0.56 o 
  -6  -5  11       41.56       40.59      1.02 o 
  -5  -5  11      462.56      436.37     10.33 o 
  -4  -5  11      113.57      134.04      2.09 o 
  -3  -5  11      324.45      286.51      3.98 o 
  -2  -5  11      138.77      133.18      2.74 o 
  -1  -5  11       41.39       45.03      1.29 o 
   0  -5  11      226.14      218.82      4.60 o 
   1  -5  11      108.73      113.57      2.12 o 
   2  -5  11      215.38      184.42      2.95 o 
   3  -5  11      287.71      253.93      3.73 o 
   4  -5  11      112.42      115.68      2.70 o 
   5  -5  11      155.58      137.11      2.93 o 
   6  -5  11       49.88       48.09      1.27 o 
   7  -5  11       49.47       51.33      1.26 o 
   8  -5  11       71.05       69.40      1.79 o 
   9  -5  11        8.14        8.11      0.53 o 
  10  -5  11        6.65        6.76      0.41 o 
 -11  -4  11       95.41      102.92      1.93 o 
 -10  -4  11      317.79      323.25      4.87 o 
  -9  -4  11      438.09      402.19      6.17 o 
  -8  -4  11       24.46       28.03      0.88 o 
  -7  -4  11       11.41       10.00      0.46 o 
  -6  -4  11       13.11       16.76      0.66 o 
  -5  -4  11      464.20      464.82     10.26 o 
  -4  -4  11      439.48      417.48      5.68 o 
  -3  -4  11      215.03      224.09      3.19 o 
  -2  -4  11      212.13      210.86      3.71 o 
  -1  -4  11       97.42      103.00      2.35 o 
   0  -4  11      361.18      354.63      4.34 o 
   1  -4  11      283.85      265.13      3.08 o 
   2  -4  11      216.74      206.83      3.06 o 
   3  -4  11      177.13      174.25      3.46 o 
   4  -4  11      630.79      573.07     10.42 o 
   5  -4  11       71.15       65.13      1.56 o 
   6  -4  11      124.36      116.69      2.71 o 
   7  -4  11      309.34      275.86      7.59 o 
   8  -4  11       39.10       37.08      1.08 o 
   9  -4  11       35.34       31.22      0.90 o 
  10  -4  11      146.37      141.43      3.15 o 
  11  -4  11       18.34       19.04      0.61 o 
 -12  -3  11       60.18       79.97      2.95 o 
 -11  -3  11       66.72       63.79      1.53 o 
 -10  -3  11      137.44      131.57      2.67 o 
  -9  -3  11       86.66       78.96      1.70 o 
  -8  -3  11      104.69       80.54      1.80 o 
  -7  -3  11       14.80       13.70      1.01 o 
  -6  -3  11      307.55      291.33      4.43 o 
  -5  -3  11      190.25      187.31      3.23 o 
  -4  -3  11       44.89       44.02      1.12 o 
  -3  -3  11       26.33       28.24      1.07 o 
  -2  -3  11       53.40       52.55      2.12 o 
  -1  -3  11      129.15      123.68      7.57 o 
   0  -3  11      318.23      309.44     12.60 o 
   1  -3  11      223.38      223.40      6.92 o 
   2  -3  11      249.93      249.41      3.74 o 
   3  -3  11       51.71       50.40      1.45 o 
   4  -3  11       30.40       30.91      1.14 o 
   5  -3  11        3.27        1.48      0.39 o 
   6  -3  11       98.17       96.09      2.44 o 
   7  -3  11       88.88       78.46      1.70 o 
   8  -3  11      452.84      393.70      6.12 o 
   9  -3  11       65.93       67.04      1.80 o 
  10  -3  11       76.13       75.00      1.73 o 
  11  -3  11       36.50       39.40      0.80 o 
 -12  -2  11       22.73       27.21      1.37 o 
 -11  -2  11       36.60       34.94      1.12 o 
 -10  -2  11        9.10       11.04      0.72 o 
  -9  -2  11       60.19       60.52      1.49 o 
  -8  -2  11       15.62       10.26      0.53 o 
  -7  -2  11      134.61      124.74      3.30 o 
  -6  -2  11      308.57      298.78      4.35 o 
  -5  -2  11       36.69       33.30      1.18 o 
  -4  -2  11      184.94      177.63      3.01 o 
  -3  -2  11      205.47      208.56      6.90 o 
  -2  -2  11      308.18      305.50      8.57 o 
  -1  -2  11      140.35      145.64      5.64 o 
   0  -2  11        1.70        2.49      0.76 o 
   1  -2  11       44.61       45.01      2.88 o 
   2  -2  11       86.86       93.78      4.33 o 
   3  -2  11      192.41      192.39      4.00 o 
   4  -2  11      723.55      690.86     11.51 o 
   5  -2  11      489.89      465.89      5.34 o 
   6  -2  11        5.29        8.46      0.56 o 
   7  -2  11      123.99      113.07      2.16 o 
   8  -2  11       25.89       30.24      1.02 o 
   9  -2  11       11.44        9.17      0.54 o 
  10  -2  11       20.62       21.35      0.91 o 
  11  -2  11       78.80       77.20      1.58 o 
 -12  -1  11       17.70       20.36      0.68 o 
 -11  -1  11       33.89       32.83      1.08 o 
 -10  -1  11       30.72       29.77      1.38 o 
  -9  -1  11       82.90       75.47      2.05 o 
  -8  -1  11       20.69       18.65      0.82 o 
  -7  -1  11      556.71      506.50     10.66 o 
  -6  -1  11      737.31      699.68     11.11 o 
  -5  -1  11      862.20      817.04     11.28 o 
  -4  -1  11      175.81      147.10      5.64 o 
  -3  -1  11      183.87      170.88      6.07 o 
  -2  -1  11       52.26       47.23      3.08 o 
  -1  -1  11       58.29       55.65      2.71 o 
   0  -1  11      158.21      158.29      4.46 o 
   1  -1  11       18.31       21.83      1.97 o 
   2  -1  11      228.53      227.47      6.84 o 
   3  -1  11       79.04       76.77      3.86 o 
   4  -1  11      656.57      636.51      7.32 o 
   5  -1  11      951.58      890.85      8.93 o 
   6  -1  11      894.93      826.83      9.11 o 
   7  -1  11      100.38       89.77      1.88 o 
   8  -1  11       90.90       82.97      1.78 o 
   9  -1  11       60.71       57.41      1.39 o 
  10  -1  11        8.72        7.55      0.55 o 
  11  -1  11       10.48        9.04      0.79 o 
  12  -1  11       52.35       57.29      1.62 o 
 -12   0  11       97.95       98.20      2.41 o 
 -11   0  11       21.12       17.75      1.77 o 
 -10   0  11        1.64        2.10      0.35 o 
  -9   0  11        6.75        7.10      0.59 o 
  -8   0  11       24.98       19.58      0.82 o 
  -7   0  11       17.89       11.10      1.07 o 
  -6   0  11       35.52       32.79      1.64 o 
  -5   0  11      481.91      465.29     18.89 o 
  -4   0  11      501.14      448.37     15.24 o 
  -3   0  11     1708.03     1593.24     24.99 o 
  -2   0  11        2.22        1.35      0.54 o 
  -1   0  11      104.54       95.37      3.34 o 
   0   0  11       30.80       33.09      1.93 o 
   1   0  11       49.31       46.46      2.86 o 
   2   0  11        0.00        0.94      0.82 o 
   3   0  11      119.17      116.56      4.68 o 
   4   0  11      630.15      588.84     17.88 o 
   5   0  11       80.48       68.93      1.56 o 
   6   0  11      193.71      182.75      2.88 o 
   7   0  11      102.99       90.99      5.89 o 
   8   0  11      466.53      417.59      6.62 o 
   9   0  11      130.75      121.18      2.76 o 
  10   0  11       11.72       12.33      1.09 o 
  11   0  11        4.15        5.93      0.68 o 
  12   0  11       30.78       39.47      1.38 o 
 -11   1  11       34.12       33.80      1.41 o 
 -10   1  11       30.64       30.76      1.56 o 
  -9   1  11       83.00       79.86      2.86 o 
  -8   1  11       20.84       19.66      1.37 o 
  -7   1  11      555.81      508.43     10.57 o 
  -6   1  11      733.69      697.34     12.57 o 
  -5   1  11      863.54      861.81     29.57 o 
  -4   1  11      176.57      156.29      8.36 o 
  -3   1  11      183.71      184.49      9.95 o 
  -2   1  11       51.75       51.65      2.98 o 
  -1   1  11       58.07       54.88      2.52 o 
   0   1  11      159.99      165.54      5.15 o 
   1   1  11       18.36       20.01      1.48 o 
   2   1  11      231.42      239.13      8.48 o 
   3   1  11       78.55       71.08      5.33 o 
   4   1  11      652.99      608.15     18.23 o 
   5   1  11      950.35      930.55     17.91 o 
   7   1  11      100.32       84.94      3.14 o 
  10   1  11        8.73        8.25      0.91 o 
  11   1  11       10.33        9.02      0.82 o 
  12   1  11       52.23       61.96      1.83 o 
  -9   2  11       61.48       70.02      2.51 o 
  -8   2  11       15.55       11.29      1.04 o 
  -5   2  11       37.62       34.80      1.54 o 
  -4   2  11      183.60      185.75      9.98 o 
  -3   2  11      205.90      234.52      7.00 o 
  -2   2  11      307.72      325.44      9.44 o 
  -1   2  11      140.75      151.93      5.27 o 
   0   2  11        1.71        3.80      1.59 o 
   1   2  11       44.04       45.54      2.81 o 
   2   2  11       87.30       87.08      5.81 o 
   3   2  11      190.84      184.36      8.94 o 
   4   2  11      724.74      703.46     20.12 o 
   5   2  11      491.17      491.28     16.05 o 
  10   2  11       20.54       22.17      1.39 o 
  11   2  11       77.27       80.08      2.49 o 
  12   2  11       48.35       53.51      1.55 o 
  -5   3  11      190.25      218.67      7.11 o 
  -4   3  11       43.75       45.57      3.04 o 
  -3   3  11       26.79       29.49      2.40 o 
  -2   3  11       54.73       55.19      3.23 o 
  -1   3  11      129.90      136.03      7.58 o 
   0   3  11      318.49      319.43     12.21 o 
   1   3  11      224.17      224.55      9.94 o 
   2   3  11      246.84      242.52     10.40 o 
   3   3  11       52.34       42.89      4.12 o 
   4   3  11       31.40       30.42      3.48 o 
  10   3  11       76.07       81.08      2.66 o 
  11   3  11       36.55       44.51      1.59 o 
  -4   4  11      438.94      448.51     15.67 o 
  -3   4  11      213.41      230.26     10.66 o 
  -2   4  11      212.14      216.05     10.22 o 
  -1   4  11       97.31      102.47      6.76 o 
   0   4  11      361.91      365.94     13.54 o 
   1   4  11      285.27      261.62     11.06 o 
   2   4  11      217.02      203.18      9.51 o 
   3   4  11      176.56      172.42      8.62 o 
   9   4  11       34.36       35.05      1.60 o 
  10   4  11      145.48      164.06      3.79 o 
  -4  -9  12       33.73       36.61      1.25 o 
  -3  -9  12        6.22        5.90      0.35 o 
  -2  -9  12       75.62       90.07      3.93 o 
  -1  -9  12      338.66      384.96     10.22 o 
   0  -9  12       58.19       69.43      3.13 o 
   1  -9  12       46.52       43.00      1.48 o 
   2  -9  12       12.63       10.70      0.67 o 
   3  -9  12       71.77       77.23      1.95 o 
  -6  -8  12       14.61       20.14      0.65 o 
  -5  -8  12       29.95       31.66      0.93 o 
  -4  -8  12       19.48       20.93      0.80 o 
  -3  -8  12      119.20      120.32      2.36 o 
  -2  -8  12        3.21        2.30      0.26 o 
  -1  -8  12       58.45       68.51      1.17 o 
   0  -8  12      320.01      320.22      3.43 o 
   1  -8  12       24.29       18.81      0.58 o 
   2  -8  12       22.02       21.07      0.86 o 
   3  -8  12       16.97       17.95      0.75 o 
   4  -8  12       28.84       29.68      0.86 o 
   5  -8  12        9.31       13.10      0.80 o 
  -8  -7  12       12.10       16.73      0.82 o 
  -7  -7  12       11.59       16.76      0.66 o 
  -6  -7  12       18.72       15.72      0.56 o 
  -5  -7  12        3.19        2.67      0.30 o 
  -4  -7  12        4.54        4.87      0.39 o 
  -3  -7  12      117.24      113.74      1.76 o 
  -2  -7  12       60.56       56.85      1.37 o 
  -1  -7  12       50.78       55.11      1.37 o 
   0  -7  12       16.90       16.99      0.93 o 
   1  -7  12       48.40       51.16      3.05 o 
   2  -7  12       29.61       29.55      1.20 o 
   3  -7  12       22.17       23.12      1.02 o 
   4  -7  12       58.68       67.62      2.39 o 
   5  -7  12       52.60       53.82      1.19 o 
   6  -7  12      178.07      200.77      3.64 o 
   7  -7  12       18.62       16.88      1.11 o 
  -9  -6  12       99.15      112.24      1.82 o 
  -8  -6  12       40.31       49.74      1.27 o 
  -7  -6  12        3.64        4.11      0.29 o 
  -6  -6  12       63.33       60.03      1.17 o 
  -5  -6  12       11.50       13.37      0.77 o 
  -4  -6  12       10.67        9.59      0.49 o 
  -3  -6  12       44.28       36.98      0.99 o 
  -2  -6  12       14.44       13.62      0.85 o 
  -1  -6  12       66.48       70.48      1.65 o 
   0  -6  12       21.72       24.30      0.93 o 
   1  -6  12       27.74       24.20      1.16 o 
   2  -6  12      138.45      117.63      2.80 o 
   3  -6  12      269.26      239.15      5.30 o 
   4  -6  12       42.77       47.37      1.05 o 
   5  -6  12       16.78       18.50      0.63 o 
   6  -6  12       21.03       18.75      0.59 o 
   7  -6  12       64.60       72.49      1.35 o 
   8  -6  12       77.98       83.24      1.92 o 
 -10  -5  12        1.41        0.05      0.15 o 
  -9  -5  12       97.73      105.68      1.89 o 
  -8  -5  12       26.33       24.53      0.60 o 
  -7  -5  12       24.20       24.88      0.65 o 
  -6  -5  12       35.91       41.35      1.46 o 
  -5  -5  12        5.64        3.32      0.31 o 
  -4  -5  12       28.96       30.82      0.90 o 
  -3  -5  12      217.11      188.87      4.26 o 
  -2  -5  12      219.80      198.67      3.21 o 
  -1  -5  12       53.26       52.30      1.41 o 
   0  -5  12       61.91       60.77      1.97 o 
   1  -5  12       99.45      107.57      3.10 o 
   2  -5  12      147.20      148.84      3.17 o 
   3  -5  12      250.12      211.57      4.01 o 
   4  -5  12      123.88      123.23      2.30 o 
   5  -5  12       39.95       35.69      1.07 o 
   6  -5  12      136.29      135.14      3.37 o 
   7  -5  12       48.44       44.54      0.95 o 
   8  -5  12       30.39       27.15      0.98 o 
   9  -5  12       56.80       48.91      1.76 o 
  10  -5  12       19.60       17.64      0.79 o 
 -11  -4  12       70.32       70.64      1.37 o 
 -10  -4  12        1.00        2.16      0.32 o 
  -9  -4  12      155.17      163.62      3.05 o 
  -8  -4  12       31.79       30.65      0.87 o 
  -7  -4  12      162.75      154.00      2.25 o 
  -6  -4  12      748.92      694.44      9.98 o 
  -5  -4  12       95.02       97.02      3.20 o 
  -4  -4  12       17.98       14.31      0.92 o 
  -3  -4  12       88.66       95.23      2.69 o 
  -2  -4  12      399.18      356.38      5.88 o 
  -1  -4  12       37.22       39.66      1.41 o 
   0  -4  12      380.57      329.09      5.06 o 
   1  -4  12      276.88      260.84      3.71 o 
   2  -4  12       95.38       90.17      4.66 o 
   3  -4  12       82.58       77.94      2.16 o 
   4  -4  12      121.67      110.56      2.64 o 
   5  -4  12      118.42      102.47      2.55 o 
   6  -4  12      209.44      205.16      4.87 o 
   7  -4  12       90.30       88.71      1.87 o 
   8  -4  12      131.17      118.75      2.03 o 
   9  -4  12       43.07       42.60      0.99 o 
  10  -4  12       12.47       15.36      0.61 o 
 -11  -3  12        4.81        4.77      0.38 o 
 -10  -3  12       20.54       21.04      0.89 o 
  -9  -3  12      101.47       99.13      2.32 o 
  -8  -3  12      252.23      218.73      3.30 o 
  -7  -3  12      161.85      153.91      2.78 o 
  -6  -3  12      209.82      182.56      3.00 o 
  -5  -3  12      211.49      196.91      4.51 o 
  -4  -3  12      169.67      162.42      3.40 o 
  -3  -3  12      118.39      121.09      2.90 o 
  -2  -3  12      459.03      470.03      7.65 o 
  -1  -3  12       29.33       26.03      1.25 o 
   0  -3  12       49.61       51.02      1.28 o 
   1  -3  12       78.69       75.03      1.60 o 
   2  -3  12      169.93      166.14      3.00 o 
   3  -3  12      129.57      124.34      2.49 o 
   4  -3  12       99.11       89.55      2.33 o 
   5  -3  12      510.29      436.28      6.76 o 
   6  -3  12       55.03       46.96      1.63 o 
   7  -3  12        7.01        7.61      0.64 o 
   8  -3  12       32.09       33.31      1.27 o 
   9  -3  12       85.15       84.91      1.97 o 
  10  -3  12       25.46       28.16      0.74 o 
 -12  -2  12        4.28        4.86      0.29 o 
 -11  -2  12       16.91       16.84      0.71 o 
 -10  -2  12       10.15       10.21      1.02 o 
  -9  -2  12        8.33        8.64      0.89 o 
  -8  -2  12       57.76       54.57      1.60 o 
  -7  -2  12      309.42      270.45      4.83 o 
  -6  -2  12      169.71      169.80      5.59 o 
  -5  -2  12      268.61      246.60      4.12 o 
  -4  -2  12      143.74      134.93      2.61 o 
  -3  -2  12      132.64      129.03      2.51 o 
  -2  -2  12      101.33       94.52      2.06 o 
  -1  -2  12       58.56       59.71      1.65 o 
   0  -2  12      172.13      158.52      2.94 o 
   1  -2  12       91.47       92.30      1.69 o 
   2  -2  12      226.25      217.27      2.91 o 
   3  -2  12       66.59       62.90      1.38 o 
   4  -2  12      179.82      175.42      3.08 o 
   5  -2  12      441.64      385.39      6.15 o 
   6  -2  12      287.54      248.57      4.50 o 
   7  -2  12      136.72      125.13      2.85 o 
   8  -2  12       57.62       57.05      1.74 o 
   9  -2  12        2.64        2.24      0.37 o 
  10  -2  12       73.46       68.91      1.61 o 
  11  -2  12       26.70       26.95      0.61 o 
 -12  -1  12       41.17       41.12      1.30 o 
 -11  -1  12       44.10       44.93      1.30 o 
 -10  -1  12       52.32       50.54      2.14 o 
  -9  -1  12       39.43       37.61      1.36 o 
  -8  -1  12       63.69       62.17      1.53 o 
  -7  -1  12      308.34      302.60     19.19 o 
  -6  -1  12       44.71       44.26      2.37 o 
  -5  -1  12      633.91      616.58      7.32 o 
  -4  -1  12      134.70      127.16      2.46 o 
  -3  -1  12      478.16      483.72     12.03 o 
  -2  -1  12      161.74      154.00      5.94 o 
  -1  -1  12      273.50      285.82     11.43 o 
   0  -1  12        2.87        4.22      1.30 o 
   1  -1  12      288.25      284.38      7.93 o 
   2  -1  12       41.16       40.74      1.32 o 
   3  -1  12      405.79      392.27      4.39 o 
   4  -1  12      101.30       97.14      1.84 o 
   5  -1  12      729.04      672.52      9.44 o 
   6  -1  12       22.98       20.09      1.05 o 
   7  -1  12       30.38       27.68      1.22 o 
   8  -1  12       17.18       17.46      0.94 o 
   9  -1  12       90.79       86.04      2.07 o 
  10  -1  12       15.33       17.16      0.76 o 
  11  -1  12        1.89        1.91      0.38 o 
 -11   0  12       19.58       24.13      1.15 o 
 -10   0  12       65.75       74.67      3.86 o 
  -9   0  12      110.59      100.58      4.12 o 
  -8   0  12       83.53       75.79      3.14 o 
  -7   0  12      298.10      256.86      6.42 o 
  -6   0  12      211.83      194.25      5.25 o 
  -5   0  12       18.32       18.71      1.08 o 
  -4   0  12        2.02        2.26      0.34 o 
  -3   0  12       20.89       20.00      2.12 o 
  -2   0  12       50.42       50.62      3.18 o 
  -1   0  12       10.75       14.22      1.34 o 
   0   0  12      337.90      338.82      7.09 o 
   1   0  12        0.34        0.65      0.66 o 
   2   0  12        4.78        6.40      1.20 o 
   3   0  12      299.92      276.97      3.39 o 
   4   0  12      704.25      672.47      7.09 o 
   5   0  12        3.08        3.86      0.39 o 
   6   0  12      248.66      221.41      5.85 o 
   7   0  12       32.15       27.12      1.19 o 
   8   0  12       80.69       84.14      3.61 o 
   9   0  12       12.29        9.54      1.01 o 
  10   0  12       16.98       19.95      1.28 o 
  11   0  12        3.98        2.86      0.47 o 
 -11   1  12       45.29       48.63      1.59 o 
 -10   1  12       52.24       52.93      2.02 o 
  -9   1  12       40.18       38.78      1.87 o 
  -8   1  12       63.55       63.75      2.59 o 
  -6   1  12       45.12       44.68      2.09 o 
  -5   1  12      636.43      616.05     10.24 o 
  -4   1  12      134.03      129.61      3.36 o 
  -3   1  12      480.12      513.10     17.79 o 
  -2   1  12      161.35      156.08      4.61 o 
  -1   1  12      273.28      282.95      6.37 o 
   0   1  12        2.82        3.73      0.98 o 
   1   1  12      287.42      296.11      8.10 o 
   2   1  12       41.46       42.70      1.65 o 
   3   1  12      405.62      407.99      5.43 o 
   4   1  12      101.77       99.75      2.20 o 
   5   1  12      732.67      714.05      9.76 o 
   6   1  12       22.87       21.93      1.07 o 
   7   1  12       30.18       29.45      1.82 o 
   8   1  12       16.98       19.72      1.46 o 
   9   1  12       91.15       87.34      3.12 o 
  10   1  12       15.41       17.64      1.21 o 
  11   1  12        2.12        2.33      0.42 o 
  -9   2  12        8.36        9.80      0.87 o 
  -8   2  12       58.18       58.34      2.36 o 
  -4   2  12      145.45      149.38      8.39 o 
  -3   2  12      132.47      138.91      3.18 o 
  -2   2  12      102.70       98.76      4.41 o 
  -1   2  12       58.25       60.10      2.74 o 
   0   2  12      171.87      161.41      5.78 o 
   1   2  12       91.05       95.44      4.32 o 
   2   2  12      223.48      215.15      9.87 o 
   3   2  12       66.48       61.93      5.13 o 
   4   2  12      177.35      195.30      4.50 o 
   5   2  12      441.79      431.63      9.31 o 
   6   2  12      286.09      274.08      6.72 o 
   7   2  12      137.25      131.53      4.15 o 
   8   2  12       56.85       65.36      3.67 o 
   9   2  12        2.61        2.76      0.60 o 
  10   2  12       72.72       72.61      2.48 o 
  11   2  12       26.75       30.28      1.26 o 
  -4   3  12      170.52      182.50      6.45 o 
  -3   3  12      116.69      126.10      5.20 o 
  -2   3  12      457.28      497.21      8.57 o 
  -1   3  12       29.08       29.48      2.07 o 
   0   3  12       49.50       50.91      3.16 o 
   1   3  12       78.85       69.92      5.47 o 
   2   3  12      170.43      171.90      8.82 o 
   3   3  12      129.49      124.92      7.45 o 
   5   3  12      510.04      535.10     10.84 o 
   6   3  12       54.90       54.86      2.37 o 
   7   3  12        6.84        8.63      0.94 o 
   8   3  12       32.43       35.55      1.82 o 
   9   3  12       86.95       97.50      3.04 o 
  10   3  12       25.41       30.30      1.36 o 
  -1   4  12       37.51       42.62      4.28 o 
   0   4  12      380.96      344.45     13.27 o 
   8   4  12      131.64      141.41      3.73 o 
   9   4  12       42.84       49.94      1.25 o 
  -1   5  12       53.82       61.69      2.50 o 
   9   5  12       56.71       53.97      1.73 o 
   2   8  12       22.41       26.82      1.26 o 
   6   8  12       57.98       66.58      1.79 o 
  -5  -8  13       49.22       48.37      1.54 o 
  -4  -8  13        0.48        0.26      0.17 o 
  -3  -8  13       73.82       72.93      1.75 o 
  -2  -8  13      155.60      165.33      3.44 o 
  -1  -8  13      253.60      278.79      2.89 o 
   0  -8  13       83.78       96.75      1.37 o 
   1  -8  13       35.53       39.35      0.91 o 
   2  -8  13       17.54       18.09      0.58 o 
   3  -8  13       39.72       37.44      0.80 o 
   4  -8  13      195.80      209.86      4.42 o 
   5  -8  13        1.54        1.09      0.25 o 
  -7  -7  13       76.61       88.13      2.31 o 
  -6  -7  13       43.56       52.52      0.97 o 
  -5  -7  13       55.71       54.32      1.50 o 
  -4  -7  13       41.14       46.06      1.08 o 
  -3  -7  13       60.10       64.64      1.19 o 
  -2  -7  13      118.51      115.28      1.72 o 
  -1  -7  13       56.54       46.56      1.18 o 
   0  -7  13        6.61        7.47      0.48 o 
   1  -7  13       18.14       18.79      0.71 o 
   2  -7  13       69.89       67.80      2.79 o 
   3  -7  13       65.89       59.88      2.14 o 
   4  -7  13       81.73       87.17      2.76 o 
   5  -7  13        0.26        0.23      0.18 o 
   6  -7  13       69.57       80.39      2.15 o 
  -8  -6  13        9.32       10.65      0.49 o 
  -7  -6  13        7.04        9.79      0.43 o 
  -6  -6  13        5.96        5.13      0.32 o 
  -5  -6  13       40.37       44.00      2.04 o 
  -4  -6  13      128.02      123.10      2.05 o 
  -3  -6  13       80.44       67.59      1.73 o 
  -2  -6  13       32.36       31.09      0.88 o 
  -1  -6  13       20.71       20.11      0.71 o 
   0  -6  13       13.03       11.90      0.63 o 
   1  -6  13       99.68       93.16      3.06 o 
   2  -6  13       48.56       44.87      2.39 o 
   3  -6  13       30.02       26.65      1.13 o 
   4  -6  13       15.17       16.02      0.68 o 
   5  -6  13       33.53       32.68      0.93 o 
   6  -6  13       31.19       35.02      0.74 o 
   7  -6  13        6.05        8.18      0.35 o 
   8  -6  13       26.99       27.13      1.02 o 
  -9  -5  13       79.41       81.60      1.60 o 
  -8  -5  13      134.88      145.99      1.85 o 
  -7  -5  13       65.74       60.84      1.20 o 
  -6  -5  13       94.07       92.35      2.11 o 
  -5  -5  13       34.95       34.43      1.23 o 
  -4  -5  13       38.07       42.50      1.03 o 
  -3  -5  13      192.93      171.67      3.09 o 
  -2  -5  13      105.53      104.66      2.14 o 
  -1  -5  13      148.60      127.37      2.97 o 
   0  -5  13       63.10       55.00      2.20 o 
   1  -5  13       63.35       56.68      1.64 o 
   2  -5  13      155.68      143.38      2.56 o 
   3  -5  13       77.88       77.57      1.52 o 
   4  -5  13      104.49      102.40      2.46 o 
   5  -5  13      110.87      103.37      2.40 o 
   6  -5  13       79.59       76.27      2.11 o 
   7  -5  13       47.03       44.50      0.79 o 
   8  -5  13       32.78       29.63      0.72 o 
   9  -5  13       82.79       84.83      2.23 o 
 -10  -4  13       39.05       42.46      1.08 o 
  -9  -4  13       46.29       48.00      1.34 o 
  -8  -4  13        1.89        1.49      0.22 o 
  -7  -4  13      170.50      155.58      2.20 o 
  -6  -4  13       13.20       17.41      0.79 o 
  -5  -4  13      165.98      154.88      3.36 o 
  -4  -4  13      294.25      252.74      4.70 o 
  -3  -4  13      176.40      167.78      4.28 o 
  -2  -4  13       47.14       43.98      1.30 o 
  -1  -4  13      167.02      142.13      3.15 o 
   0  -4  13      137.42      123.07      4.01 o 
   1  -4  13       25.04       25.76      0.96 o 
   2  -4  13      146.68      117.80      2.76 o 
   3  -4  13       86.22       80.93      2.21 o 
   4  -4  13      195.64      181.66      3.62 o 
   5  -4  13       25.68       23.55      1.12 o 
   6  -4  13      204.94      178.11      3.51 o 
   7  -4  13       35.69       37.21      1.03 o 
   8  -4  13       10.26       11.28      0.51 o 
   9  -4  13       71.50       74.62      1.23 o 
  10  -4  13      134.43      128.52      2.85 o 
 -11  -3  13       18.51       18.11      0.60 o 
 -10  -3  13        9.56       10.24      0.58 o 
  -9  -3  13        5.75        7.65      0.58 o 
  -8  -3  13        8.59        7.14      0.51 o 
  -7  -3  13      206.20      194.93      3.07 o 
  -6  -3  13       11.01       12.00      0.69 o 
  -5  -3  13       98.97       87.23      2.52 o 
  -4  -3  13       29.85       23.07      1.15 o 
  -3  -3  13      265.67      227.16      4.33 o 
  -2  -3  13       99.07       82.58      1.97 o 
  -1  -3  13       78.63       76.07      3.04 o 
   0  -3  13      131.00      121.11      2.64 o 
   1  -3  13      369.11      330.39      4.45 o 
   2  -3  13      114.55      101.19      2.53 o 
   3  -3  13      102.82       85.54      2.29 o 
   4  -3  13      206.15      187.19      3.72 o 
   5  -3  13       14.59       10.12      0.77 o 
   6  -3  13       11.39       11.46      0.87 o 
   7  -3  13      125.57      110.32      2.57 o 
   8  -3  13      270.52      262.67      3.48 o 
   9  -3  13       35.58       31.70      0.83 o 
  10  -3  13       57.49       52.84      1.47 o 
 -11  -2  13       30.00       32.02      1.91 o 
 -10  -2  13        0.42        0.57      0.44 o 
  -9  -2  13       67.84       63.37      1.74 o 
  -8  -2  13       18.63       19.94      0.70 o 
  -7  -2  13       47.58       42.11      1.24 o 
  -6  -2  13      137.13      131.94      6.39 o 
  -5  -2  13      227.39      201.61      7.06 o 
  -4  -2  13      337.94      311.89      5.27 o 
  -3  -2  13      153.40      147.05      2.79 o 
  -2  -2  13      113.03      107.71      2.29 o 
  -1  -2  13      314.80      302.89      3.92 o 
   0  -2  13       20.41       19.57      1.11 o 
   1  -2  13       27.51       26.38      0.88 o 
   2  -2  13       45.08       36.88      1.06 o 
   3  -2  13       89.35       89.41      2.46 o 
   4  -2  13      229.71      199.49      3.88 o 
   5  -2  13        2.81        2.27      0.43 o 
   6  -2  13      210.22      191.67      3.77 o 
   7  -2  13      166.97      154.71      3.20 o 
   8  -2  13       38.87       36.33      1.31 o 
   9  -2  13        9.04        8.61      0.58 o 
  10  -2  13       13.75       14.14      0.49 o 
 -11  -1  13       13.29       15.86      0.60 o 
 -10  -1  13       31.25       32.46      1.36 o 
  -9  -1  13       18.78       18.68      0.91 o 
  -8  -1  13       12.72       11.00      0.62 o 
  -7  -1  13       22.05       22.48      1.25 o 
  -6  -1  13       36.61       36.65      1.41 o 
  -5  -1  13     1182.91     1121.50     14.58 o 
  -4  -1  13      354.62      330.69      4.70 o 
  -3  -1  13      322.74      306.85      4.43 o 
  -2  -1  13      164.53      153.19      2.78 o 
  -1  -1  13      208.33      209.17      2.84 o 
   0  -1  13      218.82      210.69      3.35 o 
   1  -1  13       90.90       80.58      1.59 o 
   2  -1  13      159.52      148.83      2.41 o 
   3  -1  13     1064.50      984.21     15.91 o 
   4  -1  13      515.63      460.37      7.32 o 
   5  -1  13       29.00       24.84      1.17 o 
   6  -1  13       65.78       64.29      1.92 o 
   7  -1  13        8.65        8.84      0.71 o 
   8  -1  13       23.51       23.96      1.05 o 
   9  -1  13       32.35       31.95      1.11 o 
  10  -1  13       36.02       37.01      1.00 o 
  11  -1  13      140.54      162.91      3.48 o 
 -11   0  13        0.20        0.11      0.24 o 
 -10   0  13       22.48       21.26      1.12 o 
  -9   0  13        8.17        9.11      0.62 o 
  -8   0  13      218.58      211.35     13.90 o 
  -7   0  13      407.69      400.85      8.83 o 
  -6   0  13      384.36      368.34     18.13 o 
  -5   0  13      368.64      360.18      6.38 o 
  -4   0  13      950.84      936.19     10.18 o 
  -3   0  13      630.24      601.10      7.14 o 
  -2   0  13       43.53       40.03      1.28 o 
  -1   0  13        1.38        2.60      0.79 o 
   0   0  13       51.31       50.38      1.40 o 
   1   0  13        0.03        0.15      0.23 o 
   2   0  13       18.89       18.58      0.78 o 
   3   0  13      368.24      349.68      4.31 o 
   4   0  13      851.98      822.25     11.16 o 
   5   0  13        0.11        1.28      0.28 o 
   6   0  13      481.69      447.68     10.68 o 
   7   0  13        5.21        3.67      0.49 o 
   8   0  13      227.38      220.79      4.94 o 
   9   0  13       20.33       18.41      1.28 o 
  10   0  13       85.22       92.33      2.79 o 
  11   0  13        0.22        0.12      0.21 o 
 -10   1  13       31.10       33.25      1.45 o 
  -9   1  13       18.77       19.94      1.27 o 
  -8   1  13       12.77       11.16      1.03 o 
  -6   1  13       36.96       35.75      1.87 o 
  -5   1  13     1181.21     1197.83     37.07 o 
  -4   1  13      354.16      348.75      4.74 o 
  -3   1  13      322.67      314.64      5.65 o 
  -2   1  13      166.43      161.74      3.54 o 
  -1   1  13      208.41      207.87      3.87 o 
   0   1  13      217.17      210.02      4.29 o 
   1   1  13       90.95       82.69      2.46 o 
   2   1  13      157.22      152.92      2.90 o 
   3   1  13     1064.52     1024.13     11.92 o 
   4   1  13      512.85      488.99      5.89 o 
   5   1  13       28.97       27.49      1.00 o 
   6   1  13       65.05       69.11      1.97 o 
   7   1  13        8.59        9.04      0.67 o 
   8   1  13       24.04       24.40      1.57 o 
   9   1  13       32.35       34.01      1.73 o 
  10   1  13       35.77       37.44      1.62 o 
  11   1  13      141.09      166.93      3.60 o 
  -9   2  13       69.29       74.96      2.45 o 
  -8   2  13       18.23       20.11      1.31 o 
  -4   2  13      337.34      362.37      7.92 o 
  -3   2  13      153.44      159.15      3.56 o 
  -2   2  13      113.41      111.24      2.67 o 
  -1   2  13      313.65      312.88      5.56 o 
   0   2  13       20.57       23.37      1.25 o 
   1   2  13       27.59       27.82      1.52 o 
   2   2  13       45.14       38.24      1.81 o 
   4   2  13      229.63      241.59      5.97 o 
   5   2  13        2.72        4.52      0.71 o 
   6   2  13      210.64      215.60      3.99 o 
   7   2  13      166.64      170.50      3.33 o 
   8   2  13       39.19       41.19      1.71 o 
   9   2  13        8.74       11.19      0.95 o 
  10   2  13       13.90       15.59      0.96 o 
  -3   3  13      265.93      267.37      6.31 o 
  -2   3  13      100.23       88.60      3.11 o 
  -1   3  13       78.64       81.95      2.44 o 
   0   3  13      128.34      126.64      3.52 o 
   1   3  13      368.87      352.38      8.09 o 
   6   3  13       11.67       13.77      1.12 o 
   7   3  13      126.40      131.99      3.84 o 
   8   3  13      269.84      296.09      5.03 o 
   9   3  13       35.76       37.12      1.56 o 
  10   3  13       56.80       59.19      1.72 o 
  -2   4  13       47.95       51.19      2.22 o 
  -1   4  13      165.91      158.98      4.54 o 
   0   4  13      137.55      138.77      4.23 o 
   8   4  13       10.33       13.04      0.97 o 
   9   4  13       71.13       79.69      2.10 o 
  -1   5  13      149.09      148.48      4.26 o 
   0   5  13       62.74       58.42      2.48 o 
   8   5  13       32.94       33.48      1.44 o 
   0   6  13       13.21       13.60      1.11 o 
   1   6  13       99.39      104.73      3.43 o 
   7   6  13        6.01        9.50      0.78 o 
   8   6  13       26.75       29.02      1.12 o 
   1   7  13       18.70       23.50      1.32 o 
   2   7  13       70.38       79.16      2.66 o 
   6   7  13       68.55       90.47      2.52 o 
   7   7  13       18.86       23.24      0.95 o 
   3   8  13       39.72       40.93      1.40 o 
   4   8  13      196.07      220.47      4.45 o 
  -4  -8  14        4.68        4.06      0.38 o 
  -3  -8  14      151.78      166.77      3.52 o 
  -2  -8  14        9.86        9.41      0.30 o 
  -1  -8  14       34.64       35.78      0.83 o 
   0  -8  14       11.64       16.66      0.50 o 
   1  -8  14       97.41       95.48      1.40 o 
   2  -8  14       22.92       21.49      0.53 o 
   3  -8  14        8.66       11.34      0.65 o 
  -6  -7  14       13.94       16.85      0.87 o 
  -5  -7  14        3.64        5.31      0.38 o 
  -4  -7  14       28.05       29.94      1.09 o 
  -3  -7  14       30.71       34.03      0.90 o 
  -2  -7  14       77.04       84.53      1.58 o 
  -1  -7  14       25.23       27.39      0.75 o 
   0  -7  14      141.00      148.45      2.27 o 
   1  -7  14       23.55       23.94      1.20 o 
   2  -7  14       27.29       29.51      0.82 o 
   3  -7  14        4.21        5.26      0.40 o 
   4  -7  14       23.30       25.69      0.90 o 
  -7  -6  14       42.86       42.56      0.87 o 
  -6  -6  14        3.23        2.86      0.28 o 
  -5  -6  14       30.51       28.79      1.07 o 
  -4  -6  14       98.11       92.41      2.09 o 
  -3  -6  14       36.08       40.84      1.16 o 
  -2  -6  14        7.77        8.40      0.44 o 
  -1  -6  14       40.71       36.04      1.08 o 
   0  -6  14       92.95       84.09      3.06 o 
   1  -6  14       24.54       24.98      1.05 o 
   2  -6  14       73.77       77.50      6.05 o 
   3  -6  14       14.08       13.71      1.23 o 
   4  -6  14       85.60       93.91      6.55 o 
   5  -6  14       14.27       16.83      1.15 o 
   6  -6  14        8.86        9.38      0.66 o 
  -9  -5  14      101.41      105.22      2.51 o 
  -8  -5  14       83.64       86.63      1.19 o 
  -7  -5  14       14.32       14.81      0.56 o 
  -6  -5  14       21.84       22.97      0.78 o 
  -5  -5  14       57.86       58.17      1.76 o 
  -4  -5  14      280.03      278.75      4.26 o 
  -3  -5  14       28.43       23.79      0.91 o 
  -2  -5  14       64.80       54.89      1.43 o 
  -1  -5  14      145.61      132.44      2.68 o 
   0  -5  14       29.20       29.52      1.64 o 
   1  -5  14       83.57       70.36      5.05 o 
   2  -5  14        5.29        4.60      0.76 o 
   3  -5  14       59.36       56.07      2.81 o 
   4  -5  14      126.78      120.42      2.15 o 
   5  -5  14       28.96       24.62      0.84 o 
   6  -5  14       58.31       62.51      1.30 o 
   7  -5  14       25.16       25.60      1.03 o 
   8  -5  14        6.62        8.84      0.66 o 
 -10  -4  14        7.08        9.13      0.39 o 
  -9  -4  14       18.86       19.48      0.74 o 
  -8  -4  14      112.22      114.40      1.91 o 
  -7  -4  14      253.83      260.11      3.21 o 
  -6  -4  14       15.23       12.38      0.64 o 
  -5  -4  14       16.65       14.47      0.72 o 
  -4  -4  14      143.37      133.26      3.95 o 
  -3  -4  14       60.22       52.64      1.85 o 
  -2  -4  14      120.36      100.73      2.06 o 
  -1  -4  14       82.91       71.55      1.70 o 
   0  -4  14       25.30       25.46      1.20 o 
   1  -4  14      258.95      223.80      6.80 o 
   2  -4  14       46.44       48.48      1.60 o 
   3  -4  14       24.11       18.38      1.00 o 
   4  -4  14      110.02      105.48      2.54 o 
   5  -4  14      148.33      137.09      2.92 o 
   6  -4  14      143.39      130.39      2.73 o 
   7  -4  14      108.17       99.49      2.16 o 
   8  -4  14      114.03      117.57      1.76 o 
   9  -4  14        1.05        3.14      0.42 o 
 -10  -3  14       79.16       88.28      1.69 o 
  -9  -3  14       75.96       80.80      1.82 o 
  -8  -3  14      137.57      136.88      2.26 o 
  -7  -3  14      148.64      144.25      2.44 o 
  -6  -3  14      136.06      118.82      2.24 o 
  -5  -3  14      228.33      223.84      6.17 o 
  -4  -3  14      235.32      195.24      3.87 o 
  -3  -3  14       42.83       43.60      1.61 o 
  -2  -3  14       29.17       27.35      1.00 o 
  -1  -3  14      104.50       95.79      2.00 o 
   0  -3  14      453.96      381.44      6.16 o 
   1  -3  14      178.91      157.08      3.32 o 
   2  -3  14      105.60       95.91      2.44 o 
   3  -3  14       66.36       59.39      1.90 o 
   4  -3  14        3.74        3.81      0.52 o 
   5  -3  14       93.74       79.26      2.17 o 
   6  -3  14        1.49        1.48      0.38 o 
   7  -3  14       30.40       29.79      1.17 o 
   8  -3  14       15.20       12.09      0.68 o 
   9  -3  14       56.79       52.13      1.25 o 
 -11  -2  14       36.52       36.53      1.19 o 
 -10  -2  14       15.36       15.57      0.65 o 
  -9  -2  14       86.44       83.68      1.93 o 
  -8  -2  14       24.38       26.77      0.91 o 
  -7  -2  14       16.50       15.45      0.72 o 
  -6  -2  14      138.48      133.71      3.31 o 
  -5  -2  14       91.69       87.70      2.33 o 
  -4  -2  14       67.01       64.34      1.96 o 
  -3  -2  14       20.38       18.54      1.02 o 
  -2  -2  14       10.65       10.69      0.71 o 
  -1  -2  14       19.02       18.21      0.99 o 
   0  -2  14      122.15      108.06      2.10 o 
   1  -2  14      176.16      164.12      3.39 o 
   2  -2  14       73.36       69.24      1.99 o 
   3  -2  14       60.33       58.49      2.40 o 
   4  -2  14      146.50      132.08      3.03 o 
   5  -2  14       67.05       60.77      1.88 o 
   6  -2  14      131.11      117.39      2.71 o 
   7  -2  14      266.23      247.26      5.38 o 
   8  -2  14       28.24       28.96      1.09 o 
   9  -2  14        7.94        7.74      0.50 o 
  10  -2  14       96.10       95.77      2.38 o 
 -11  -1  14       64.93       74.16      1.93 o 
 -10  -1  14        5.99        7.02      0.45 o 
  -9  -1  14       14.06       15.98      0.87 o 
  -8  -1  14       47.67       46.39      1.23 o 
  -7  -1  14       10.89        9.47      0.69 o 
  -6  -1  14       12.04       11.16      0.77 o 
  -5  -1  14      125.54      119.71      2.77 o 
  -4  -1  14      518.96      489.22      7.36 o 
  -3  -1  14      471.71      420.71      6.52 o 
  -2  -1  14       54.15       51.25      1.66 o 
  -1  -1  14      323.35      303.93      4.11 o 
   0  -1  14      122.68      109.33      1.99 o 
   1  -1  14      320.93      294.41      4.84 o 
   2  -1  14      346.33      323.61      4.39 o 
   3  -1  14      144.75      127.75      2.35 o 
   4  -1  14        2.30        2.00      0.33 o 
   5  -1  14       23.41       24.01      0.91 o 
   6  -1  14       33.44       34.38      1.34 o 
   7  -1  14      168.39      166.03      3.26 o 
   8  -1  14       13.64       14.06      0.77 o 
   9  -1  14       59.16       68.51      1.56 o 
  10  -1  14       73.39       86.79      2.39 o 
 -11   0  14       33.82       35.73      1.13 o 
 -10   0  14        9.84        9.67      0.75 o 
  -9   0  14      112.78      124.50      7.25 o 
  -8   0  14       42.95       42.85      2.55 o 
  -7   0  14        2.91        2.68      0.62 o 
  -6   0  14        1.88        1.63      0.37 o 
  -5   0  14      499.01      474.28      7.07 o 
  -4   0  14      637.12      603.75     13.08 o 
  -3   0  14       26.25       28.61      1.20 o 
  -2   0  14      658.30      657.98     10.50 o 
  -1   0  14        0.59        0.30      0.42 o 
   0   0  14       75.26       71.07      1.75 o 
   1   0  14        0.04        0.63      0.30 o 
   2   0  14      910.50      842.61     12.69 o 
   3   0  14      839.51      801.18      8.90 o 
   4   0  14      204.69      204.53      3.16 o 
   5   0  14        0.97        1.61      0.32 o 
   6   0  14      108.05      103.28      2.97 o 
   7   0  14      256.03      241.45      4.20 o 
   8   0  14       16.41       16.86      0.80 o 
   9   0  14        0.06        0.12      0.34 o 
  10   0  14      156.09      171.66      3.92 o 
 -10   1  14        6.01        7.69      0.62 o 
  -9   1  14       14.38       17.02      1.09 o 
  -8   1  14       47.50       47.25      2.08 o 
  -6   1  14       12.12       11.93      1.04 o 
  -5   1  14      127.38      130.19      2.75 o 
  -4   1  14      518.79      520.93     10.77 o 
  -3   1  14      475.49      438.81      9.49 o 
  -2   1  14       54.14       50.52      2.37 o 
  -1   1  14      320.84      306.88     12.33 o 
   0   1  14      122.17      110.91      2.98 o 
   1   1  14      321.96      296.69      7.18 o 
   2   1  14      347.42      351.15     14.99 o 
   3   1  14      144.36      136.87      7.20 o 
   4   1  14        2.25        2.78      0.44 o 
   5   1  14       23.63       23.47      1.10 o 
   6   1  14       33.38       37.18      1.37 o 
   7   1  14      168.30      181.20      6.53 o 
   8   1  14       13.63       14.22      1.13 o 
   9   1  14       59.87       70.22      2.40 o 
  10   1  14       73.12       88.29      2.41 o 
  -9   2  14       86.89       94.24      2.65 o 
  -8   2  14       24.09       29.58      1.52 o 
  -4   2  14       66.98       74.70      2.80 o 
  -3   2  14       20.30       19.05      1.35 o 
  -2   2  14       10.27       10.74      1.03 o 
  -1   2  14       19.01       18.39      1.37 o 
   0   2  14      122.20      111.27      3.74 o 
   1   2  14      176.16      169.81      4.92 o 
   2   2  14       73.15       70.25      2.91 o 
   3   2  14       60.45       63.70      2.77 o 
   4   2  14      148.17      158.65      6.96 o 
   5   2  14       67.13       69.20      2.11 o 
   6   2  14      129.97      129.12      2.94 o 
   7   2  14      265.36      276.05      4.50 o 
   8   2  14       28.49       33.45      1.64 o 
   9   2  14        8.15        7.94      0.72 o 
  10   2  14       96.55      102.23      2.45 o 
  -3   3  14       43.17       50.33      2.22 o 
  -2   3  14       28.89       29.90      1.72 o 
  -1   3  14      104.39      101.26      3.48 o 
   0   3  14      454.08      409.57      9.06 o 
   1   3  14      181.23      168.57      4.92 o 
   2   3  14      105.98      102.05      3.63 o 
   3   3  14       66.71       61.46      2.72 o 
   4   3  14        3.78        4.03      0.72 o 
   5   3  14       93.89       86.03      3.22 o 
   6   3  14        1.44        1.53      0.33 o 
   7   3  14       30.19       34.50      1.46 o 
   8   3  14       15.19       13.30      0.63 o 
   9   3  14       57.03       56.61      1.68 o 
  -2   4  14      121.18      119.46      3.69 o 
  -1   4  14       82.31       82.70      3.04 o 
   0   4  14       24.78       26.89      1.68 o 
   1   4  14      259.66      238.53      6.17 o 
   2   4  14       46.90       51.06      2.43 o 
   6   4  14      144.68      143.90      4.17 o 
   7   4  14      108.88      107.72      3.22 o 
   8   4  14      115.81      130.61      3.24 o 
  -1   5  14      144.89      159.08      4.40 o 
   0   5  14       29.17       32.33      1.78 o 
   1   5  14       83.22       75.88      2.92 o 
   2   5  14        5.34        3.99      0.69 o 
   6   5  14       58.14       68.12      2.51 o 
   7   5  14       25.08       28.46      1.39 o 
   8   5  14        6.52        8.66      0.61 o 
   0   6  14       93.39       97.23      3.08 o 
   1   6  14       24.47       27.55      1.54 o 
   2   6  14       72.61       81.63      2.87 o 
   3   6  14       13.71       13.63      1.10 o 
   4   6  14       84.94       97.87      3.14 o 
   5   6  14       14.14       18.00      1.18 o 
   6   6  14        8.51        9.25      0.79 o 
   7   6  14       38.17       45.54      1.54 o 
   1   7  14       23.45       28.79      1.33 o 
   2   7  14       27.68       34.55      1.52 o 
   3   7  14        4.22        6.20      0.65 o 
   4   7  14       23.34       28.11      1.30 o 
   5   7  14       13.50       13.07      0.81 o 
   6   7  14       96.32      111.24      2.56 o 
  -5  -7  15        9.98       11.79      0.70 o 
  -4  -7  15       32.39       37.52      1.12 o 
  -3  -7  15        5.67        7.33      0.45 o 
  -2  -7  15       44.35       50.79      1.05 o 
  -1  -7  15       21.90       25.60      0.72 o 
   0  -7  15       25.01       21.81      0.65 o 
   1  -7  15       17.07       17.33      0.73 o 
   2  -7  15        9.29        9.39      0.53 o 
   3  -7  15       22.83       24.12      0.79 o 
   4  -7  15       79.30       84.86      1.51 o 
  -7  -6  15       15.59       14.69      0.70 o 
  -6  -6  15       17.77       19.18      0.56 o 
  -5  -6  15       20.22       17.94      0.61 o 
  -4  -6  15       10.17       13.54      0.71 o 
  -3  -6  15       13.69       17.10      0.66 o 
  -2  -6  15       29.94       26.87      0.86 o 
  -1  -6  15       13.47       11.61      0.57 o 
   0  -6  15      135.05      137.35      2.80 o 
   1  -6  15        2.74        3.53      0.44 o 
   2  -6  15        7.33        8.18      0.60 o 
   3  -6  15        5.43        4.44      0.62 o 
   4  -6  15       87.03       80.90      2.53 o 
   5  -6  15       56.92       53.30      1.76 o 
  -8  -5  15       54.76       72.48      2.00 o 
  -7  -5  15       70.14       71.82      1.06 o 
  -6  -5  15       55.54       50.03      1.14 o 
  -5  -5  15       50.76       49.48      1.51 o 
  -4  -5  15       24.07       23.03      1.12 o 
  -3  -5  15       14.21       11.92      0.62 o 
  -2  -5  15       29.54       33.15      1.05 o 
  -1  -5  15      135.13      117.76      2.17 o 
   0  -5  15       14.83       14.22      0.69 o 
   1  -5  15       71.36       68.42      4.15 o 
   2  -5  15       48.71       51.36      2.34 o 
   3  -5  15        6.54        6.65      0.85 o 
   4  -5  15       60.46       59.00      2.37 o 
   5  -5  15        4.77        5.40      0.67 o 
   6  -5  15       60.69       62.17      2.06 o 
   7  -5  15      123.22      133.64      2.91 o 
  -9  -4  15      129.15      135.49      2.14 o 
  -8  -4  15       48.14       53.87      1.09 o 
  -7  -4  15        1.50        2.34      0.27 o 
  -6  -4  15        9.15        9.29      0.53 o 
  -5  -4  15       98.90       96.33      2.82 o 
  -4  -4  15      249.76      260.24     10.07 o 
  -3  -4  15        7.58        8.54      0.55 o 
  -2  -4  15       22.18       20.71      0.86 o 
  -1  -4  15      312.36      273.31      3.89 o 
   0  -4  15      141.52      117.88      2.24 o 
   1  -4  15      190.36      162.50      3.34 o 
   2  -4  15      277.17      260.97     13.55 o 
   3  -4  15       99.27       96.65      3.40 o 
   4  -4  15      110.77       95.83      2.32 o 
   5  -4  15       74.66       72.74      1.91 o 
   6  -4  15       49.32       50.52      1.46 o 
   7  -4  15       35.58       35.10      0.87 o 
   8  -4  15       51.54       57.28      1.64 o 
 -10  -3  15        6.94        5.97      0.45 o 
  -9  -3  15      104.38      115.12      2.10 o 
  -8  -3  15       37.92       40.48      1.02 o 
  -7  -3  15       71.71       66.84      1.22 o 
  -6  -3  15       12.31       14.28      0.69 o 
  -5  -3  15       46.29       38.97      1.46 o 
  -4  -3  15       18.86       18.82      1.02 o 
  -3  -3  15      122.35      111.45      2.72 o 
  -2  -3  15       66.29       56.22      1.71 o 
  -1  -3  15       89.51       80.03      2.03 o 
   0  -3  15      117.24       99.67      2.49 o 
   1  -3  15        3.89        5.91      0.60 o 
   2  -3  15       37.17       33.85      1.97 o 
   3  -3  15      117.78      105.15      2.60 o 
   4  -3  15       84.64       75.92      2.10 o 
   5  -3  15       27.45       27.99      1.19 o 
   6  -3  15       74.89       72.93      1.91 o 
   7  -3  15       63.69       64.00      1.65 o 
   8  -3  15       67.13       64.70      1.49 o 
   9  -3  15       45.53       45.15      1.35 o 
 -10  -2  15       34.57       38.94      0.92 o 
  -9  -2  15      107.33      111.00      3.08 o 
  -8  -2  15       26.00       29.15      0.89 o 
  -7  -2  15      113.06      114.92      2.60 o 
  -6  -2  15       17.68       16.65      0.92 o 
  -5  -2  15      234.75      228.59      4.19 o 
  -4  -2  15       35.65       31.47      1.33 o 
  -3  -2  15       78.66       71.38      2.59 o 
  -2  -2  15        1.89        2.49      0.36 o 
  -1  -2  15       86.98       81.86      2.22 o 
   0  -2  15       93.26       84.02      1.82 o 
   1  -2  15       21.93       22.22      1.15 o 
   2  -2  15       30.20       26.23      1.20 o 
   3  -2  15      242.04      230.38      5.52 o 
   4  -2  15        9.06        8.40      0.55 o 
   5  -2  15       21.46       21.34      1.07 o 
   6  -2  15       18.14       16.80      0.91 o 
   7  -2  15       55.61       51.98      1.53 o 
   8  -2  15       90.54       96.01      1.99 o 
   9  -2  15       53.67       54.77      1.77 o 
 -10  -1  15        4.97        6.00      0.38 o 
  -9  -1  15        0.09        0.05      0.21 o 
  -8  -1  15       10.03       10.54      0.65 o 
  -7  -1  15       45.03       43.31      1.44 o 
  -6  -1  15       58.35       57.89      1.98 o 
  -5  -1  15       50.68       54.48      1.91 o 
  -4  -1  15      211.81      197.61      5.85 o 
  -3  -1  15       30.55       30.27      1.27 o 
  -2  -1  15      157.19      149.63      6.81 o 
  -1  -1  15      273.97      267.33     10.35 o 
   0  -1  15       58.88       53.07      2.39 o 
   1  -1  15       88.02       80.37      2.20 o 
   2  -1  15      140.01      123.02      2.82 o 
   3  -1  15       72.36       67.92      1.99 o 
   4  -1  15       76.81       74.27      2.07 o 
   5  -1  15      103.99       96.32      2.42 o 
   6  -1  15      185.97      175.20      3.38 o 
   7  -1  15       74.24       70.79      1.82 o 
   8  -1  15        6.52        7.00      0.78 o 
   9  -1  15        5.87        7.87      0.69 o 
 -10   0  15      162.96      179.12      3.85 o 
  -9   0  15        2.50        2.72      0.49 o 
  -8   0  15       34.40       34.31      1.43 o 
  -7   0  15      116.60      115.64      3.45 o 
  -6   0  15        3.34        3.93      0.45 o 
  -5   0  15      362.59      353.79      5.60 o 
  -4   0  15       21.15       23.64      1.22 o 
  -3   0  15      811.35      795.91     37.98 o 
  -2   0  15      148.54      140.09      4.42 o 
  -1   0  15        3.43        3.87      0.78 o 
   0   0  15        6.77        7.34      1.36 o 
   1   0  15      656.07      625.88     18.82 o 
   2   0  15      487.65      477.25      8.68 o 
   3   0  15       38.16       37.47      1.42 o 
   4   0  15      154.64      150.66      3.16 o 
   5   0  15       75.53       72.87      1.99 o 
   6   0  15        3.49        2.29      0.41 o 
   7   0  15      186.51      186.60      4.90 o 
   8   0  15       20.90       20.31      1.26 o 
   9   0  15      132.07      162.03      3.86 o 
 -10   1  15        5.33        7.06      0.49 o 
  -9   1  15        0.10        0.25      0.30 o 
  -8   1  15       10.24       11.11      0.95 o 
  -5   1  15       50.91       57.16      1.65 o 
  -4   1  15      211.47      211.14      5.53 o 
  -3   1  15       30.23       29.94      1.80 o 
  -2   1  15      157.52      150.91      4.57 o 
  -1   1  15      273.54      251.50      6.45 o 
   0   1  15       59.63       49.21      2.40 o 
   1   1  15       87.60       83.97      3.24 o 
   2   1  15      138.35      128.70      6.00 o 
   3   1  15       72.95       70.28      2.72 o 
   4   1  15       75.83       75.38      2.44 o 
   5   1  15      104.27      102.32      2.55 o 
   6   1  15      184.07      183.90      3.41 o 
   7   1  15       74.32       72.53      2.63 o 
   8   1  15        6.39        8.15      0.79 o 
   9   1  15        5.95        7.84      0.66 o 
  -8   2  15       25.91       31.63      1.47 o 
  -4   2  15       35.56       35.93      1.84 o 
  -3   2  15       77.30       78.35      2.97 o 
  -2   2  15        1.93        2.51      0.64 o 
  -1   2  15       86.02       84.88      3.21 o 
   0   2  15       93.16       86.21      3.26 o 
   1   2  15       22.65       23.19      1.61 o 
   2   2  15       29.83       27.55      1.78 o 
   3   2  15      242.20      236.61      6.20 o 
   4   2  15        9.08       11.07      0.74 o 
   5   2  15       21.28       22.51      1.19 o 
   6   2  15       17.99       18.30      0.89 o 
   7   2  15       55.58       57.98      1.52 o 
   8   2  15       90.35      105.79      2.90 o 
   9   2  15       53.54       57.13      1.68 o 
  -7   3  15       72.22       78.89      2.49 o 
  -3   3  15      122.78      123.30      3.78 o 
  -2   3  15       66.72       60.56      2.54 o 
  -1   3  15       89.19       82.96      3.11 o 
   0   3  15      116.85      102.76      3.58 o 
   1   3  15        3.93        5.48      0.85 o 
   2   3  15       37.40       34.59      1.97 o 
   3   3  15      116.91      110.14      3.78 o 
   4   3  15       83.66       79.97      3.08 o 
   5   3  15       27.41       31.01      1.76 o 
   6   3  15       74.48       78.42      2.77 o 
   7   3  15       63.54       68.54      2.32 o 
   8   3  15       67.36       68.25      1.91 o 
  -2   4  15       22.61       24.21      1.48 o 
  -1   4  15      309.99      304.71      7.07 o 
   0   4  15      141.35      127.41      3.98 o 
   1   4  15      192.77      178.22      5.00 o 
   2   4  15      276.25      266.75      6.61 o 
   3   4  15       99.65      105.63      3.62 o 
   4   4  15      110.06      104.30      3.52 o 
   5   4  15       74.66       82.16      2.95 o 
   6   4  15       49.07       55.68      2.20 o 
   7   4  15       35.35       38.58      1.58 o 
   8   4  15       51.83       59.75      1.65 o 
  -1   5  15      134.69      139.47      3.92 o 
   0   5  15       15.01       16.40      1.21 o 
   1   5  15       71.99       73.31      2.76 o 
   2   5  15       48.59       54.07      2.33 o 
   3   5  15        6.57        7.21      0.87 o 
   4   5  15       61.11       65.81      2.54 o 
   5   5  15        4.68        6.62      0.77 o 
   6   5  15       60.22       69.90      2.32 o 
   7   5  15      122.30      155.93      3.55 o 
   0   6  15      136.04      164.95      4.13 o 
   1   6  15        2.65        4.05      0.58 o 
   2   6  15        7.29       11.08      0.93 o 
   3   6  15        5.28        4.00      0.61 o 
   4   6  15       87.66       94.32      2.83 o 
   5   6  15       56.85       59.85      2.01 o 
   6   6  15        6.74        6.28      0.55 o 
   2   7  15        9.17       11.23      0.72 o 
   3   7  15       22.77       28.25      1.16 o 
   4   7  15       79.81       97.79      2.41 o 
  -3  -7  16       82.67      106.90      1.76 o 
  -2  -7  16       53.97       55.99      1.25 o 
  -1  -7  16      103.27      108.33      2.37 o 
   0  -7  16       51.96       60.63      1.31 o 
   1  -7  16        3.07        4.80      0.34 o 
   2  -7  16       92.08      101.34      1.74 o 
   3  -7  16       21.72       27.34      0.98 o 
  -6  -6  16       26.29       24.21      0.92 o 
  -5  -6  16       35.96       38.96      0.80 o 
  -4  -6  16       37.97       45.24      1.83 o 
  -3  -6  16       25.51       24.41      0.85 o 
  -2  -6  16        6.45        8.36      0.53 o 
  -1  -6  16        9.02        8.69      0.56 o 
   0  -6  16       29.51       29.59      1.04 o 
   1  -6  16       37.60       34.94      1.12 o 
   2  -6  16       39.98       42.26      1.21 o 
   3  -6  16       31.16       32.33      1.37 o 
   4  -6  16       27.39       30.99      0.89 o 
   5  -6  16        0.24        0.48      0.20 o 
  -7  -5  16       36.47       35.13      0.90 o 
  -6  -5  16        0.93        0.66      0.22 o 
  -5  -5  16       30.18       30.49      1.04 o 
  -4  -5  16       19.19       19.85      0.67 o 
  -3  -5  16       22.31       20.53      0.73 o 
  -2  -5  16       99.12       96.98      1.80 o 
  -1  -5  16       32.32       30.01      0.93 o 
   0  -5  16       66.01       65.99      1.43 o 
   1  -5  16        0.89        1.04      0.25 o 
   2  -5  16       36.91       31.94      1.17 o 
   3  -5  16      218.28      193.49      3.38 o 
   4  -5  16       96.99      100.39      3.01 o 
   5  -5  16       75.34       71.07      2.23 o 
   6  -5  16        8.42        9.32      0.42 o 
  -8  -4  16      130.14      164.32      2.48 o 
  -7  -4  16       15.82       18.07      0.49 o 
  -6  -4  16       90.23       85.11      1.33 o 
  -5  -4  16       30.47       29.91      1.06 o 
  -4  -4  16        6.10        4.94      0.40 o 
  -3  -4  16       14.55       14.98      0.67 o 
  -2  -4  16       49.03       51.02      1.31 o 
  -1  -4  16      285.19      256.10      3.61 o 
   0  -4  16       20.60       19.48      0.80 o 
   1  -4  16       11.86       10.46      0.58 o 
   2  -4  16      120.16      125.50      3.08 o 
   3  -4  16       54.19       55.64      2.39 o 
   4  -4  16       16.98       15.68      1.17 o 
   5  -4  16      112.28      111.28      2.32 o 
   6  -4  16      205.12      210.72      3.36 o 
   7  -4  16       16.95       22.31      0.98 o 
  -9  -3  16      102.03      111.95      1.81 o 
  -8  -3  16       72.70       78.34      1.64 o 
  -7  -3  16        7.10        6.10      0.30 o 
  -6  -3  16       19.61       22.64      0.80 o 
  -5  -3  16       42.47       42.60      1.17 o 
  -4  -3  16       26.85       29.79      1.25 o 
  -3  -3  16      143.32      130.68      2.89 o 
  -2  -3  16        8.88        9.79      0.58 o 
  -1  -3  16       58.52       57.87      1.95 o 
   0  -3  16      130.25      112.98      2.15 o 
   1  -3  16       39.27       39.71      1.41 o 
   2  -3  16      104.08       97.71      2.49 o 
   3  -3  16      123.49      111.09      4.23 o 
   4  -3  16       54.94       53.32      2.33 o 
   5  -3  16       48.63       45.39      2.05 o 
   6  -3  16       11.18        9.55      0.87 o 
   7  -3  16       61.81       66.30      2.15 o 
   8  -3  16        0.44        0.44      0.19 o 
  -9  -2  16       46.23       45.04      1.06 o 
  -8  -2  16      105.46      104.31      3.60 o 
  -7  -2  16       71.61       67.93      1.21 o 
  -6  -2  16       24.05       26.02      1.15 o 
  -5  -2  16       12.38       14.91      0.86 o 
  -4  -2  16      206.59      196.71      3.76 o 
  -3  -2  16       41.32       39.43      1.46 o 
  -2  -2  16      225.23      222.16      6.33 o 
  -1  -2  16       27.15       28.68      1.18 o 
   0  -2  16      341.98      329.60     17.14 o 
   1  -2  16      161.70      146.65      3.19 o 
   2  -2  16      177.18      163.32      3.39 o 
   3  -2  16       47.27       46.54      2.33 o 
   4  -2  16       94.59       93.75      4.82 o 
   5  -2  16      127.37      122.90      3.79 o 
   6  -2  16      221.76      206.78      5.14 o 
   7  -2  16        1.43        1.88      0.46 o 
   8  -2  16        4.21        3.98      0.49 o 
  -9  -1  16       98.91       89.97      1.64 o 
  -8  -1  16       77.12       82.54      3.62 o 
  -7  -1  16      119.05      128.13      2.42 o 
  -6  -1  16       56.58       52.93      1.57 o 
  -5  -1  16       19.66       22.19      1.03 o 
  -4  -1  16       30.35       31.90      1.29 o 
  -3  -1  16       74.00       68.49      3.74 o 
  -2  -1  16      156.15      150.29      7.68 o 
  -1  -1  16       87.31       86.80      7.77 o 
   0  -1  16      720.82      674.15     12.16 o 
   1  -1  16      610.18      573.38      8.35 o 
   2  -1  16       28.57       28.78      1.24 o 
   3  -1  16      388.22      373.49      5.91 o 
   4  -1  16       67.82       71.44      2.18 o 
   5  -1  16        0.71        0.91      0.29 o 
   6  -1  16      172.06      170.54      4.56 o 
   7  -1  16       27.29       25.20      1.39 o 
   8  -1  16       12.63       15.38      0.97 o 
   9  -1  16       95.76      117.77      2.70 o 
  -9   0  16      159.00      188.91      4.16 o 
  -8   0  16        0.02        0.30      0.38 o 
  -7   0  16       13.07       15.46      0.76 o 
  -6   0  16      108.27      109.61      3.56 o 
  -5   0  16        4.92        7.17      0.59 o 
  -4   0  16        4.81        4.72      0.51 o 
  -3   0  16       85.17       86.17      5.16 o 
  -2   0  16      159.33      152.42      4.65 o 
  -1   0  16     2063.27     1865.45     32.79 o 
   0   0  16       70.42       71.78      4.86 o 
   1   0  16      345.53      333.03     16.30 o 
   2   0  16       46.56       45.19      1.57 o 
   3   0  16       14.92       16.18      0.92 o 
   4   0  16      241.36      234.20      4.16 o 
   5   0  16        2.77        4.74      0.51 o 
   6   0  16        0.17        0.49      0.25 o 
   7   0  16      204.77      220.54      5.20 o 
   8   0  16      374.16      431.82      8.34 o 
   9   0  16        1.41        1.48      0.29 o 
  -9   1  16       98.75       97.57      2.44 o 
  -8   1  16       77.33       86.06      2.59 o 
  -5   1  16       20.34       23.54      1.42 o 
  -4   1  16       30.10       33.59      1.82 o 
  -3   1  16       74.67       69.54      2.80 o 
  -2   1  16      155.53      148.23      4.53 o 
  -1   1  16       86.69       78.76      3.12 o 
   0   1  16      721.76      658.50     13.33 o 
   1   1  16      614.57      562.63     11.75 o 
   2   1  16       28.78       30.31      2.79 o 
   3   1  16      388.70      398.63     18.13 o 
   4   1  16       67.65       72.67      1.96 o 
   5   1  16        0.70        1.07      0.35 o 
   6   1  16      171.79      183.64      3.24 o 
   7   1  16       26.98       26.92      1.38 o 
   8   1  16       12.46       15.59      0.90 o 
  -8   2  16      104.83      114.23      2.88 o 
  -7   2  16       71.94       71.97      2.40 o 
  -4   2  16      206.65      215.08      5.36 o 
  -3   2  16       41.19       44.33      2.13 o 
  -2   2  16      225.63      227.74      5.88 o 
  -1   2  16       27.27       27.84      1.74 o 
   0   2  16      342.07      327.45      7.74 o 
   1   2  16      162.02      152.06      4.61 o 
   2   2  16      176.01      166.53      4.87 o 
   3   2  16       46.87       47.83      2.30 o 
   4   2  16       95.67       94.42      3.30 o 
   5   2  16      128.25      143.45      5.91 o 
   6   2  16      221.60      234.77     10.43 o 
   7   2  16        1.48        1.94      0.52 o 
   8   2  16        3.94        3.92      0.40 o 
  -3   3  16      141.59      150.40      4.18 o 
  -2   3  16        9.07        9.38      0.95 o 
  -1   3  16       57.96       60.54      2.55 o 
   0   3  16      129.72      117.09      3.82 o 
   1   3  16       39.53       38.45      2.05 o 
   2   3  16      105.02       98.85      3.47 o 
   3   3  16      124.69      116.09      3.78 o 
   4   3  16       54.77       58.01      2.46 o 
   5   3  16       48.79       48.71      2.12 o 
   6   3  16       11.28       11.32      0.92 o 
   7   3  16       62.33       73.31      2.15 o 
  -2   4  16       48.94       57.66      2.26 o 
  -1   4  16      284.96      285.82      6.61 o 
   0   4  16       20.49       20.79      1.41 o 
   1   4  16       11.96       11.06      1.05 o 
   2   4  16      119.65      126.88      3.91 o 
   3   4  16       54.01       62.61      2.52 o 
   4   4  16       16.32       15.64      1.18 o 
   5   4  16      112.40      124.65      3.55 o 
   6   4  16      206.07      239.88      5.28 o 
   7   4  16       16.71       25.01      1.05 o 
  -1   5  16       32.07       36.20      1.64 o 
   0   5  16       66.67       75.41      2.61 o 
   1   5  16        0.99        1.14      0.45 o 
   2   5  16       36.48       34.82      1.72 o 
   3   5  16      216.09      209.17      5.10 o 
   4   5  16       97.05      112.20      3.24 o 
   5   5  16       74.78       81.09      2.49 o 
   6   5  16        8.38       10.78      0.72 o 
   0   6  16       29.69       34.01      1.38 o 
   1   6  16       38.06       42.62      1.64 o 
   2   6  16       40.50       47.78      1.78 o 
   3   6  16       31.13       35.08      1.47 o 
   4   6  16       27.47       35.56      1.39 o 
   5   6  16        0.22        0.32      0.22 o 
  -4  -6  17       16.23       20.94      0.65 o 
  -3  -6  17       20.35       25.80      0.89 o 
  -2  -6  17       24.72       34.42      0.77 o 
  -1  -6  17      107.16      114.46      2.04 o 
   0  -6  17       74.85       80.79      1.64 o 
   1  -6  17       16.59       15.07      0.62 o 
   2  -6  17       11.09       11.33      0.51 o 
   3  -6  17       69.78       80.05      1.66 o 
  -6  -5  17        3.58        3.56      0.28 o 
  -5  -5  17        9.23        7.60      0.36 o 
  -4  -5  17       18.08       20.96      0.82 o 
  -3  -5  17       85.44       90.81      1.51 o 
  -2  -5  17       22.57       19.06      0.65 o 
  -1  -5  17       45.04       49.78      1.11 o 
   0  -5  17       40.41       41.60      0.99 o 
   1  -5  17       50.49       47.59      1.34 o 
   2  -5  17       64.60       65.55      1.57 o 
   3  -5  17       16.48       17.69      0.73 o 
   4  -5  17        6.98        5.55      0.38 o 
   5  -5  17       13.96       15.85      0.78 o 
  -7  -4  17       86.42      100.25      2.50 o 
  -6  -4  17       17.53       27.41      0.60 o 
  -5  -4  17       50.47       48.62      1.78 o 
  -4  -4  17       19.51       23.64      0.73 o 
  -3  -4  17       38.62       37.46      1.27 o 
  -2  -4  17       72.90       77.63      1.71 o 
  -1  -4  17      108.94      104.83      1.88 o 
   0  -4  17       37.42       39.24      1.06 o 
   1  -4  17       11.81       11.19      0.55 o 
   2  -4  17       25.37       29.04      0.84 o 
   3  -4  17       10.49       12.67      0.68 o 
   4  -4  17       29.59       30.33      1.52 o 
   5  -4  17        0.94        2.54      0.32 o 
   6  -4  17       81.39       95.67      2.44 o 
  -8  -3  17       29.91       32.37      0.80 o 
  -7  -3  17       18.36       19.03      0.59 o 
  -6  -3  17       38.85       40.57      0.97 o 
  -5  -3  17       16.40       17.01      0.66 o 
  -4  -3  17       14.74       15.09      0.82 o 
  -3  -3  17        9.05        9.88      0.70 o 
  -2  -3  17      138.23      130.98      2.81 o 
  -1  -3  17       38.75       37.64      1.08 o 
   0  -3  17      162.22      153.96      2.49 o 
   1  -3  17       39.34       38.36      1.08 o 
   2  -3  17        6.69        6.01      0.51 o 
   3  -3  17       38.07       41.80      1.21 o 
   4  -3  17       61.57       58.84      2.30 o 
   5  -3  17       42.75       35.85      1.65 o 
   6  -3  17      109.38      111.81      2.99 o 
   7  -3  17       59.69       55.93      1.66 o 
  -8  -2  17       24.10       21.22      0.70 o 
  -7  -2  17       10.93       13.07      0.51 o 
  -6  -2  17       53.81       54.96      1.21 o 
  -5  -2  17        5.57        5.90      0.57 o 
  -4  -2  17      153.48      157.38      7.23 o 
  -3  -2  17      109.58      104.65      3.92 o 
  -2  -2  17      129.64      123.34      5.30 o 
  -1  -2  17      394.86      411.36      5.97 o 
   0  -2  17       73.00       75.54      1.92 o 
   1  -2  17      239.31      237.64     16.06 o 
   2  -2  17      240.36      229.15      4.06 o 
   3  -2  17       51.73       50.98      1.55 o 
   4  -2  17       66.37       70.88      4.06 o 
   5  -2  17       35.05       34.64      1.69 o 
   6  -2  17       11.68       11.31      0.88 o 
   7  -2  17       88.53      101.39      2.70 o 
  -9  -1  17       88.17      101.36      2.34 o 
  -8  -1  17      158.04      158.29      5.10 o 
  -7  -1  17       16.10       15.87      0.71 o 
  -6  -1  17       43.95       45.76      1.32 o 
  -5  -1  17      109.06      106.76      2.35 o 
  -4  -1  17        8.56        9.74      0.68 o 
  -3  -1  17      269.66      273.09     16.06 o 
  -2  -1  17      266.91      268.81     21.15 o 
  -1  -1  17       60.87       56.50      2.59 o 
   0  -1  17      512.30      483.71     10.36 o 
   1  -1  17       97.16       94.02      2.34 o 
   2  -1  17       29.05       27.98      1.18 o 
   3  -1  17      142.17      138.32      2.87 o 
   4  -1  17       85.46       83.01      2.01 o 
   5  -1  17      258.10      267.94      6.15 o 
   6  -1  17       16.41       19.18      1.18 o 
   7  -1  17      133.34      149.16      3.63 o 
   8  -1  17       22.66       31.99      1.16 o 
  -8   0  17        0.34        0.83      0.32 o 
  -7   0  17      103.07      110.59      3.16 o 
  -6   0  17       64.03       63.03      1.52 o 
  -5   0  17      234.03      244.39      6.64 o 
  -4   0  17       48.41       52.87      3.15 o 
  -3   0  17      158.30      161.43      4.64 o 
  -2   0  17        7.00        6.21      0.88 o 
  -1   0  17       19.89       17.41      1.41 o 
   0   0  17       12.40       12.18      1.21 o 
   1   0  17      129.15      131.35      6.18 o 
   2   0  17        0.33        1.11      0.36 o 
   3   0  17       26.47       25.11      1.08 o 
   4   0  17      261.98      263.48      4.35 o 
   5   0  17       62.21       61.60      1.60 o 
   6   0  17       11.31       10.40      0.87 o 
   7   0  17        4.32        4.54      0.55 o 
   8   0  17       62.36       77.64      2.01 o 
  -8   1  17      159.40      176.63      3.87 o 
  -7   1  17       16.15       15.38      1.01 o 
  -5   1  17      109.11      113.09      3.26 o 
  -4   1  17        8.28        8.23      0.87 o 
  -3   1  17      270.13      270.18      6.48 o 
  -2   1  17      266.58      254.91      6.36 o 
  -1   1  17       60.71       59.23      2.61 o 
   0   1  17      511.63      490.95     10.47 o 
   1   1  17       97.20       94.36      3.42 o 
   2   1  17       28.74       26.92      1.71 o 
   3   1  17      142.05      145.92      8.86 o 
   4   1  17       85.46       88.70      3.79 o 
   5   1  17      258.41      284.20      9.01 o 
   6   1  17       16.80       21.03      0.79 o 
   7   1  17      133.79      157.62      3.56 o 
  -7   2  17       10.98       13.96      0.86 o 
  -4   2  17      152.55      165.00      4.25 o 
  -3   2  17      108.78      109.70      3.43 o 
  -2   2  17      130.27      128.52      3.92 o 
  -1   2  17      398.08      395.52      8.72 o 
   0   2  17       73.12       69.28      2.80 o 
   1   2  17      238.88      225.43      5.85 o 
   2   2  17      240.51      237.99      6.03 o 
   3   2  17       52.92       53.68      2.37 o 
   4   2  17       66.98       71.18      2.66 o 
   5   2  17       35.47       35.74      1.68 o 
   6   2  17       11.75       11.63      0.84 o 
  -3   3  17        9.16       11.02      0.91 o 
  -2   3  17      137.79      140.54      3.98 o 
  -1   3  17       38.94       38.44      1.92 o 
   0   3  17      162.08      158.99      4.49 o 
   1   3  17       39.54       40.06      2.01 o 
   2   3  17        6.69        5.01      0.76 o 
   3   3  17       37.84       39.40      1.93 o 
   4   3  17       61.51       62.65      2.40 o 
   5   3  17       42.94       38.81      1.70 o 
   6   3  17      110.63      119.80      3.05 o 
  -2   4  17       73.16       87.34      2.70 o 
  -1   4  17      109.57      117.14      3.42 o 
   0   4  17       37.93       41.76      1.90 o 
   1   4  17       11.92       12.08      1.04 o 
   2   4  17       25.05       29.66      1.60 o 
   3   4  17       10.53       12.56      1.02 o 
   4   4  17       29.57       31.77      1.54 o 
   5   4  17        0.94        3.01      0.50 o 
   6   4  17       81.60      107.13      2.64 o 
  -1   5  17       44.88       55.95      1.88 o 
   0   5  17       40.42       45.46      1.76 o 
   1   5  17       50.74       55.38      2.02 o 
   2   5  17       64.43       69.06      2.30 o 
   3   5  17       16.48       18.57      1.09 o 
   4   5  17        6.82        5.75      0.58 o 
   5   5  17       13.99       18.45      0.90 o 
   1   6  17       16.92       16.45      0.79 o 
   2   6  17       11.26       12.29      0.70 o 
   3   6  17       68.95       85.87      2.14 o 
  -4  -5  18       84.63       80.89      2.05 o 
  -3  -5  18       10.75       10.73      0.72 o 
  -2  -5  18        6.37        8.20      0.35 o 
  -1  -5  18       27.00       31.11      0.72 o 
   0  -5  18       68.61       78.33      1.56 o 
   1  -5  18       13.77       16.08      0.63 o 
   2  -5  18       22.29       23.20      0.73 o 
   3  -5  18       16.81       16.30      0.83 o 
  -6  -4  18       11.84       13.98      0.51 o 
  -5  -4  18       73.31       80.14      2.73 o 
  -4  -4  18       38.64       45.64      1.22 o 
  -3  -4  18       64.95       69.01      1.61 o 
  -2  -4  18      206.17      220.22      4.44 o 
  -1  -4  18       39.16       38.54      0.93 o 
   0  -4  18      218.36      219.99      2.86 o 
   1  -4  18        1.83        3.74      0.30 o 
   2  -4  18       57.86       56.11      1.74 o 
   3  -4  18        8.22        9.18      0.48 o 
   4  -4  18       61.12       65.32      2.01 o 
   5  -4  18      120.12      126.48      2.86 o 
  -6  -3  18      100.90      118.45      1.67 o 
  -5  -3  18       55.88       62.72      1.18 o 
  -4  -3  18       21.57       24.12      0.74 o 
  -3  -3  18      101.14       94.52      2.20 o 
  -2  -3  18       59.55       58.94      2.39 o 
  -1  -3  18       37.06       41.17      1.20 o 
   0  -3  18       70.39       69.83      1.43 o 
   1  -3  18       13.79       14.64      0.59 o 
   2  -3  18       47.87       46.77      1.45 o 
   3  -3  18       66.51       67.77      2.35 o 
   4  -3  18       16.13       16.98      1.05 o 
   5  -3  18      139.67      147.41      3.53 o 
   6  -3  18       28.04       30.91      1.13 o 
  -7  -2  18        6.48        8.05      0.45 o 
  -6  -2  18       34.19       38.70      0.76 o 
  -5  -2  18       32.51       38.54      0.95 o 
  -4  -2  18       18.55       18.43      0.83 o 
  -3  -2  18       83.44       87.74      5.69 o 
  -2  -2  18      225.19      239.19     14.76 o 
  -1  -2  18      150.19      160.90      7.57 o 
   0  -2  18       22.87       24.90      1.09 o 
   1  -2  18       87.22       86.57      2.29 o 
   2  -2  18        7.36        5.85      0.71 o 
   3  -2  18       18.21       17.51      1.07 o 
   4  -2  18       87.85       82.50      2.64 o 
   5  -2  18       15.82       17.54      1.05 o 
   6  -2  18       11.23       11.80      0.75 o 
  -8  -1  18       66.63       78.57      1.96 o 
  -7  -1  18       53.17       52.59      4.50 o 
  -6  -1  18        6.03        6.71      0.36 o 
  -5  -1  18       88.57       92.20      1.93 o 
  -4  -1  18       55.21       64.22      3.41 o 
  -3  -1  18      108.99      112.93      8.14 o 
  -2  -1  18      280.07      266.11      6.42 o 
  -1  -1  18       90.21       89.51      3.18 o 
   0  -1  18      137.18      134.01      4.06 o 
   1  -1  18      102.88       99.08      3.32 o 
   2  -1  18       21.20       19.88      1.33 o 
   3  -1  18       34.06       35.29      1.19 o 
   4  -1  18       35.49       35.75      1.11 o 
   5  -1  18       28.54       29.48      1.40 o 
   6  -1  18        9.22       12.71      0.81 o 
  -8   0  18      170.37      198.45      3.95 o 
  -7   0  18       40.92       38.71      1.48 o 
  -6   0  18        1.98        2.05      0.46 o 
  -5   0  18        0.82        0.94      0.34 o 
  -4   0  18       18.83       18.52      1.22 o 
  -3   0  18      106.34      107.89      3.42 o 
  -2   0  18       54.10       55.64      2.40 o 
  -1   0  18      248.67      234.45      5.91 o 
   0   0  18       19.88       20.00      1.42 o 
   1   0  18        0.16        0.55      0.43 o 
   2   0  18      248.47      239.71      5.87 o 
   3   0  18        1.18        1.16      0.38 o 
   4   0  18       24.23       27.62      0.99 o 
   5   0  18       35.20       36.01      1.03 o 
   6   0  18       33.86       33.24      1.31 o 
  -7   1  18       53.47       60.66      1.85 o 
  -5   1  18       88.14       95.06      2.64 o 
  -4   1  18       54.99       64.88      2.30 o 
  -3   1  18      108.44      105.20      3.28 o 
  -2   1  18      280.64      280.39      6.56 o 
  -1   1  18       89.67       88.38      3.12 o 
   0   1  18      136.80      140.95      4.18 o 
   1   1  18      101.00       98.95      3.36 o 
   2   1  18       21.22       20.64      1.40 o 
   3   1  18       34.57       36.24      1.79 o 
   4   1  18       35.87       38.39      2.02 o 
   5   1  18       29.04       32.09      1.51 o 
   6   1  18        9.23       11.28      0.63 o 
  -6   2  18       33.36       39.72      1.50 o 
  -4   2  18       18.94       19.16      1.08 o 
  -3   2  18       82.78       92.27      2.87 o 
  -2   2  18      223.90      241.87      5.73 o 
  -1   2  18      150.28      154.86      4.32 o 
   0   2  18       22.59       22.15      1.45 o 
   1   2  18       87.54       84.30      2.99 o 
   2   2  18        7.46        6.90      0.83 o 
   3   2  18       18.06       17.73      1.22 o 
   4   2  18       87.42       84.65      2.71 o 
   5   2  18       15.84       17.76      1.02 o 
  -3   3  18      101.12      102.80      2.82 o 
  -2   3  18       59.43       62.44      2.22 o 
  -1   3  18       36.78       39.29      1.79 o 
   0   3  18       70.11       71.67      2.57 o 
   1   3  18       14.00       14.37      1.11 o 
   2   3  18       47.90       48.21      2.04 o 
   3   3  18       65.17       69.27      2.44 o 
   4   3  18       15.97       17.14      1.07 o 
   5   3  18      140.81      161.85      3.73 o 
  -2   4  18      207.20      241.23      5.01 o 
  -1   4  18       39.43       42.55      1.66 o 
   0   4  18      218.59      234.95      5.27 o 
   1   4  18        1.78        3.47      0.55 o 
   2   4  18       57.98       57.70      2.08 o 
   3   4  18        8.43        9.84      0.79 o 
   4   4  18       61.18       72.28      2.17 o 
   5   4  18      119.94      138.33      3.08 o 
   0   5  18       67.77       77.85      2.09 o 
   1   5  18       13.97       18.12      0.92 o 
   2   5  18       22.26       25.89      1.12 o 
   3   5  18       17.23       17.87      0.87 o 
  -3  -4  19       14.78       13.93      0.55 o 
  -2  -4  19        1.36        3.46      0.31 o 
  -1  -4  19       56.55       63.95      2.72 o 
   0  -4  19        3.82        5.16      0.27 o 
   1  -4  19        9.41       10.65      0.45 o 
   2  -4  19       40.75       39.85      1.36 o 
   3  -4  19       33.92       32.29      1.12 o 
  -5  -3  19       38.81       39.97      0.77 o 
  -4  -3  19       69.74       71.53      1.15 o 
  -3  -3  19       41.54       41.47      0.85 o 
  -2  -3  19       42.06       43.78      1.28 o 
  -1  -3  19       49.32       50.79      2.79 o 
   0  -3  19        0.80        1.45      0.20 o 
   1  -3  19      129.62      129.39      2.26 o 
   2  -3  19       24.23       25.58      0.78 o 
   3  -3  19        0.01        0.29      0.27 o 
   4  -3  19      238.80      243.28      4.87 o 
  -6  -2  19       28.80       31.50      1.11 o 
  -5  -2  19      121.49      121.44      2.10 o 
  -4  -2  19        0.83        0.99      0.20 o 
  -3  -2  19       13.66       14.52      0.97 o 
  -2  -2  19      145.61      148.00      7.54 o 
  -1  -2  19      167.63      155.61      4.10 o 
   0  -2  19       53.20       53.49      2.08 o 
   1  -2  19       75.66       76.15      3.16 o 
   2  -2  19      116.48      115.26      2.16 o 
   3  -2  19       73.14       76.48      2.15 o 
   4  -2  19        6.64        7.22      0.61 o 
   5  -2  19      358.18      370.89      6.89 o 
  -6  -1  19        7.07       11.14      0.72 o 
  -5  -1  19       18.16       21.98      0.77 o 
  -4  -1  19       31.85       28.62      1.37 o 
  -3  -1  19      177.14      176.23      4.40 o 
  -2  -1  19       56.89       55.30      2.19 o 
  -1  -1  19       85.83       78.58      2.71 o 
   0  -1  19        3.05        4.37      0.67 o 
   1  -1  19       57.13       59.28      2.75 o 
   2  -1  19        1.74        2.10      0.31 o 
   3  -1  19        2.49        2.32      0.38 o 
   4  -1  19        2.37        1.80      0.32 o 
  -6   0  19       76.55       81.16      2.23 o 
  -5   0  19       17.48       18.65      0.93 o 
  -4   0  19      223.27      224.57      4.98 o 
  -3   0  19        8.30        6.87      0.74 o 
  -2   0  19        5.43        5.45      0.70 o 
  -1   0  19      128.12      125.68      3.66 o 
   0   0  19      211.15      200.38      5.02 o 
   1   0  19       14.56       16.12      1.16 o 
   2   0  19       76.57       72.69      2.50 o 
   3   0  19      111.54      114.40      3.15 o 
   4   0  19       23.17       22.42      1.06 o 
  -6   1  19        6.90       10.96      0.68 o 
  -4   1  19       32.28       28.91      1.26 o 
  -3   1  19      176.20      183.10      4.39 o 
  -2   1  19       56.22       56.40      2.16 o 
  -1   1  19       85.68       82.13      2.77 o 
   0   1  19        2.85        3.65      0.62 o 
   1   1  19       57.43       57.96      2.26 o 
   2   1  19        1.71        2.19      0.53 o 
   3   1  19        2.46        2.76      0.49 o 
   4   1  19        2.32        2.43      0.43 o 
  -3   2  19       13.93       15.93      0.94 o 
  -2   2  19      145.74      148.55      3.77 o 
  -1   2  19      169.11      164.12      4.17 o 
   0   2  19       53.39       57.06      2.17 o 
   1   2  19       75.74       77.07      2.59 o 
   2   2  19      116.20      119.19      3.34 o 
   3   2  19       71.74       78.58      2.45 o 
   4   2  19        6.63        8.18      0.67 o 
  -2   3  19       43.12       45.72      1.60 o 
  -1   3  19       49.64       51.36      1.83 o 
   0   3  19        0.81        1.58      0.41 o 
   1   3  19      129.41      135.32      3.51 o 
   2   3  19       24.19       27.72      1.33 o 
   3   3  19        0.01        0.91      0.32 o 
   4   3  19      239.52      264.65      5.26 o 
  -1   4  19       55.95       59.40      1.67 o 
   0   4  19        3.86        5.08      0.49 o 
   1   4  19        9.74       12.02      0.75 o 
   2   4  19       40.61       43.40      1.49 o 
   3   4  19       34.58       37.31      1.27 o 
  -3  -3  20      161.12      165.88      3.51 o 
  -2  -3  20       40.01       44.94      1.47 o 
  -1  -3  20       60.90       67.36      1.91 o 
   0  -3  20       27.24       25.82      1.01 o 
  -4  -2  20      365.61      374.29      6.90 o 
  -3  -2  20       46.01       47.02      1.05 o 
  -2  -2  20       21.90       22.97      1.12 o 
  -1  -2  20        3.40        4.33      0.52 o 
   0  -2  20      136.72      131.91      3.24 o 
   1  -2  20        6.86        7.41      0.59 o 
  -4  -1  20       17.09       18.75      0.63 o 
  -3  -1  20       56.43       53.63      1.79 o 
  -2  -1  20        7.48        8.71      0.73 o 
  -1  -1  20      141.98      145.49      3.64 o 
   0  -1  20       19.59       21.25      1.15 o 
   1  -1  20       58.87       58.86      1.95 o 
   2  -1  20        3.39        3.94      0.46 o 
  -5   0  20      113.76      121.14      2.73 o 
  -4   0  20       59.45       56.53      1.63 o 
  -3   0  20        0.50       -0.01      0.27 o 
  -2   0  20       33.02       37.11      1.52 o 
  -1   0  20       36.44       39.03      1.62 o 
   0   0  20       93.39       91.37      2.69 o 
   1   0  20       17.22       16.20      1.00 o 
   2   0  20        0.06       -0.21      0.32 o 
   3   0  20       23.95       23.69      1.00 o 
  -3   1  20       56.01       53.54      1.66 o 
  -2   1  20        7.51        8.73      0.69 o 
  -1   1  20      141.31      147.10      3.64 o 
   0   1  20       19.30       20.80      1.14 o 
   1   1  20       58.45       59.58      2.01 o 
   2   1  20        3.43        3.77      0.47 o 
   3   1  20       23.62       25.13      1.07 o 
  -2   2  20       21.29       21.94      0.98 o 
  -1   2  20        3.48        4.18      0.49 o 
   0   2  20      135.49      136.48      3.33 o 
   1   2  20        6.80        8.00      0.67 o 
   2   2  20       44.10       43.29      1.53 o 
   3   2  20       35.39       37.60      1.29 o 
   0   3  20       27.39       27.01      1.07 o 
   1   3  20      100.30      110.60      2.64 o 
   2   3  20      116.66      136.42      3.00 o 
  -1   0  21        0.02       -0.02      0.20 o 
   0   0  21        0.19        0.30      0.21 o 
                                                 
